# Supplementary material for: Workforce problems at rural public health-centres in India: a WISN retrospective analysis and national-level modelling study
Source: Hum Resour Health. 2022 Jan 28;19(Suppl 1):147. doi: 10.1186/s12960-021-00687-9 (PMC8796332; doi:10.1186/s12960-021-00687-9)
Supplement: Supplementary file 1 — Additional file 1: Summary of WISN studies in India. Brief literature review of objectives and results of previous Indian WISN studies. [file 12960_2021_687_MOESM1_ESM.xlsx]

## Sheet: Additional File 1
Additional File 1: Summary of WISN studies in India.
Study	Cadre	Healthcare Setting	Name of centers	Objective	General results
Das et al. (2013)	Nurses	Tertiary Health Center	Medical College Hospital, Kolkata	To calculate the number of nursing staff in the Maternity Ward of Medical College Hospital, Kolkata with respect to workload by WISN method	1) Surplus nursing staff in maternity ward 2) Workload pressure is low (WISN ratio > 1)
Hagopian et al. (2011)	Doctors Nurse Lady Health Visitor Auxilliary Nurse Midwife Male Health Worker Laboratory staff (Lady health visitors are a health worker category that oversees auxiliary nurse midwives.)	Community Health Centers Primary Health Centers Sub Centers	Ganjam District, Orissa State ( 6 out of 22 blocks ) Patrapur Block PHC Badagada Block UGPHC Polasara Block UGPHC Buguda Block PHC Kodala CHC Jagannathprasad Block PHC Baranga PHC New Goudagotha PHC New Karchuli PHC New Beguniapada PHC New Rahada PHC New Baragaon PHC New Goudagotha SC Konkorada SC Biranchipur SC Buguda-II SC Kodala-II SC Khamarpali SC	To calculate the required HRH to achieve the maternal and child health ‘service guarantees’ of India’s NRHM	1) All cadres are understaffed except LHV 2) LHV is surplus 3)Workload pressure is high in all cadres except LHV ( WISN ratio < 1) 4)Workload pressure is low ( WISN ratio > 1) for LHV
Naznin et al. (2013)	Doctors	Primary Health Centers	Paroo, Motipur,Saraiya,Parsa	To determine whether medical staff at PHC level can take up additional activities such as 1-day fever camps for active VL case detection.	1) There is shortage of physicians in Parsa PHC. This PHC has no laboratory technologist. 2) Paroo PHC has surplus physicians but a shortage of physician-Medical officer in-charge (MOIC) 3) Motipur PHC has too few physicians and not enough physician-MOICs. 4) Saraiya PHC has more physicians than required.
Kumar et al. (2015)	Anaesthesiologists Nurses	Tertiary Health Center	Nizam’s Institute of Medical Sciences,Hyderabad	To determine work load among anaesthesiologists and nurses in Emergency Operation Theatre (EOT) by WISN Method	Both anaesthesiologists and nurses are understaffed in EOT. They also have high workload pressure. (WISN ratio < 1)
Shivam et al. (2014)	Nurses	Rural Hospital (RH)	Rural Hospitals in Burdwan District, West Bengal	To estimate quantitatively the staffing need of nurses based on WISN in all rural hospitals of Burdwan district, West Bengal and calculate deployment of them	There is acute shortage of nurses in the RH of this district.
Wundavalli et al. (2019)	Nurses	Tertiary Health Center	All India Institute of Medical Sciences, New Delhi	To determine the requirement of nurses for a high patient volume Emergency Deparment (ED)	1) There is shortage of nurses in the ED 2) Workload pressure is high
Wundavalli et al. (2019)	Nurses	Tertiary Health Center	All India Institute of Medical Sciences, New Delhi	To calculate the number of nurses (infection preventionist- IP) required for an acute care hospital, based on actual workload of the the staff	1) There is surplus nurse staff 2) Workload pressure is low
Legend : Abbreviations - LHV = Lady Health Visitor, EOT = Emergency Operation Theatre, ED = Emergency Department, RH = Rural Hospital, SC = Sub-centre, PHC = Primary Health Centre, UG PHC = Upgraded Primary Health Care, CHC= Community Health Centre, IP = Infection Preventionist, MOIC = Medical Officer In-charge, NRHM = National Health Rural Mission,
