# Supplementary material for: Workforce problems at rural public health-centres in India: a WISN retrospective analysis and national-level modelling study
Source: Hum Resour Health. 2022 Jan 28;19(Suppl 1):147. doi: 10.1186/s12960-021-00687-9 (PMC8796332; doi:10.1186/s12960-021-00687-9)
Supplement: Supplementary file 2 — Additional file 2: Cadre-centre services as per IPHS’. Data on health service activities for cadre-centre combinations as per Indian Public Health Standards guidelines. [file 12960_2021_687_MOESM2_ESM.xlsx]

## Sheet: Additional File 2
Additional File 2: Cadre-Centre services as per IPHS
Centre	Description as per IPHS	Cadre	Cadre-Centre wise Services as per IPHS
Primary Health Centre (PHC)	A PHC caters to a population of 30,000 in plain areas with 6 indoor beds and population of 20,000 in hilly or tribal areas. There are two types of PHCs based on delivery case load being less than or more than 20. The overall objective for a PHC is to provide quality healthcare sensitive to the needs of the community.	Medical Officers (i.e. Doctors)	- OPD services for 6 hours 6 days a week - 24 hours Emergency services for dog bite, snake bite, suturing wounds, stabilising patients with massive injury before referral - Antenatal Care - Uncomplicated normal delivery and assisted vaginal deliveries - Family planning services (counselling and provision of contraception) - Child care services - Supervise immunization - School Health services - P…
		Nurses	- Assist in OPD services for 6 hours 6 days a week - 24 hours Emergency services for dog bite, snake bite, suturing wounds, stabilising patients with massive injury before referral - Assist in Antenatal Care - Assist in uncomplicated normal delivery and assisted vaginal deliveries - Assist in Family planning services (counselling and provision of contraception) - Assist in child care services - I…
Community Health Centre (CHC)	A CHC caters to a population of 1,20,000 in plain areas with 30 indoor beds and population of 80,000 in hilly or tribal areas. CHCs provide specialist care in Medicine, Obstestrics and Gynaecology, Surgery, Pediatrics and Dental. The objective for a CHC is to provide optimal expert care to the people of the community.	Obstreticians and Gynaecologists	- OPD and Antenatal Care - High risk pregnancy management - Complicated normal deliveries and referral cases from periphery - Emergency Caesarean section - Identification and management of complicated cases in postnatal care (eclampsia, sepsis, postpartum hemorrhage) - Safe abortion services, family planning services
		Surgeons	- OPD services - Incision and drainage procedures - Wound and ulcer dressing - Routine and emergency surgeries for hernia, hydrocele, appendicitis, haemorrhoids, fistula and intesitinal obstruction. - Nasal packing and foreign body removal - Fracture reduction and putting plaster
		Pediatricians	- OPD Services - Newborm stabilization unit - Routine and emergency managment of sick children - Management of malnutrition cases
		Physicians	- OPD services - Management of complicated cases of Diabetes Mellitus, Hypertension, Ischemic Heart Disease, Congestive Heart Failure
		General Duties Medical Officers (GDMOs)	- Assist specialists in OPD services - Antenatal Care - Uncomplicated normal delivery and assisted vaginal deliveries - Family planning services - School Health services - Prevantative and promotive work in the community under various national health programs
		Nurses	- Assisting in all services provided by doctors and specialists - Assist in Caesarean section deliveries, emergency and routine surgeries - Family planning services - Immunization - Take ECGs of patients - Assist in School health services - Prevantative and promotive work in the community under various national health programs
Legend: Abbreviations- IPHS = Indian Public Health Standards, PHC = Primary Health Centre, CHC = Community Health Centre, GDMO = General Duties Medical Officer, OPD = Outpatient Department, ECG = Electrocardiogram
