# Supplementary material for: Workforce problems at rural public health-centres in India: a WISN retrospective analysis and national-level modelling study
Source: Hum Resour Health. 2022 Jan 28;19(Suppl 1):147. doi: 10.1186/s12960-021-00687-9 (PMC8796332; doi:10.1186/s12960-021-00687-9)
Supplement: Supplementary file 3 — Additional file 3: A Health service activities (HSA) for cadre-centre combinations for 5 states in ABCE. Data on health service activities for cadre-centre combinations across 5 states from ABCE survey and other listed references. B Category allowance standards (CAS) for cadre-centre combinations for 5 states in ABCE. Data on support activities for cadre-centre combinations with category allowance standards from ABCE survey and other listed references. C Individual allowance standards (IAS) for cadre-centre combinations for 5 states in ABCE. Data on additional activities for cadre-centre combinations with individual allowance standards from ABCE survey and other listed references. [file 12960_2021_687_MOESM3_ESM.xlsx]

## Sheet: Additional File 3A
Additional file 3A: Health service activities (HSA) for cadre-centre combinations for 5 states in ABCE.
State	Cadre-Centre Combination	Type of service	Total Workload	ABCE Variable (x = 1-5)	Workload component	Time Standard	Time Standard Unit	Reference for Time Standard	Notes
Madhya Pradesh (2008-2013 )	Obstreticians and Gynaecologists at CHCs	HSA	Total number of normal deliveries	ipc_fyx_13	Vaginal delivery	10	mins/pt	WISN methods guide
			Total number of Caesarean deliveries	ipc_fyx_14	Caesarean-OT	30	min/delivery	WISN methods guide
			Number of outpatient antenatal care visits	opc_fyx_9	Outpatients	15	min/pt	WISN methods guide
			Number of outpatient postnatal care visits	opc_fyx_10	Outpatients	15	min/pt	WISN methods guide
	Surgeons at CHCs	HSA	Number of surgical outpatient visits	opc_fyx_12	Outpatients	10	min/pt	WISN methods guide
			Number of surgical inpatient admission	ipc_fyx_4	Inpatients	10	min/pt	WISN methods guide
			Total number of inpatient major surgical operations	ipc_fyx_10	Medical procedure (major)	2	hours/procedure	WISN methods guide
			Total number of inpatient minor surgical operations	ipc_fyx_11	Medical procedure (minor)	2020-01-04	hours/procedure	WISN methods guide
	Pediatricians at CHCs	HSA	Number of outpatient visits, pediatric	opc_fyx_4	Outpatients	10	min/pt	WISN methods guide
			Number of pediatric general medicine inpatient admissions	ipc_fyx_2	Inpatients	10	min/pt	WISN methods guide
	Physicians at CHCs	HSA	Number of adult general medicine outpatient visits	opc_fyx_5	Outpatients	5	min/pt	WISN methods guide
			Number of diabetes non-surgical OP visits	opc_fyx_7	Outpatients	5	min/pt	WISN methods guide
			Number of hypertension/cardiac non-surgical OP visits	opc_fyx_6	Outpatients	10	min/pt	WISN methods guide
			Number of adult general medicine inpatient admissions	ipc_fyx_3	Inpatients	10	min/pt	WISN methods guide
	Medical Officers (i.e. Doctors) at PHCs	HSA	Total number of normal deliveries	ipc_fyx_13	Vaginal delivery	10	min/pt	WISN methods guide
			Number of outpatient antenatal care visits	opc_fyx_9	Outpatients	15	min/pt	WISN methods guide
			Number of outpatient postnatal care visits	opc_fyx_10	Outpatients	15	min/pt	WISN methods guide
			Total number of emergency departmental visits	ec_fyx_1	Emergency	20	min/pt	Naznin et al. (2013)	Not considered due to insufficent data
			Number of ophthalmology non-surgical OP visits	opc_fyx_8	Outpatients	15	min/pt	WISN methods guide	Not considered due to insufficent data
			Number of outpatient visits, pediatric	opc_fyx_4	Outpatients	10	min/pt	WISN methods guide
			Number of pediatric general medicine inpatient admissions	ipc_fyx_2	Inpatients	10	min/pt	WISN methods guide
			Number of adult general medicine outpatient visits	opc_fyx_5	Outpatients	5	min/pt	WISN methods guide
			Number of diabetes non-surgical OP visits	opc_fyx_7	Outpatients	5	min/pt	WISN methods guide
			Number of hypertension/cardiac non-surgical OP visits	opc_fyx_6	Outpatients	10	min/pt	WISN methods guide
			Number of adult general medicine inpatient admissions	ipc_fyx_3	Inpatients	10	min/pt	WISN methods guide
	General Duties Medical Officers (GDMOs) at CHCs	HSA	Total number of normal deliveries	ipc_fyx_13	Vaginal delivery	10	min/pt	WISN methods guide
			Number of outpatient antenatal care visits	opc_fyx_9	Outpatients	15	min/pt	WISN methods guide
			Number of outpatient postnatal care visits	opc_fyx_10	Outpatients	15	min/pt	WISN methods guide
			Number of surgical outpatient visits	opc_fyx_12	Outpatients	10	min/pt	WISN methods guide	Not considered due to insufficent data
			Number of surgical inpatient admissions	ipc_fyx_4	Inpatients	10	min/pt	WISN methods guide	Not considered due to insufficent data
			Total number of emergency departmental visits	ec_fyx_1	Emergency	20	min/pt	Naznin et al. (2013)	Not considered due to insufficent data
			Number of ophthalmology non-surgical OP visits	opc_fyx_8	Outpatients	15	min/pt	WISN methods guide	Not considered due to insufficent data
			Number of outpatient visits, pediatric	opc_fyx_4	Outpatients	10	min/pt	WISN methods guide
			Number of pediatric general medicine inpatient admissions	ipc_fyx_2	Inpatients	10	min/pt	WISN methods guide
			Number of adult general medicine outpatient visits	opc_fyx_5	Outpatients	5	min/pt	WISN methods guide
			Number of diabetes non-surgical OP visits	opc_fyx_7	Outpatients	5	min/pt	WISN methods guide
			Number of hypertension/cardiac non-surgical OP visits	opc_fyx_6	Outpatients	10	min/pt	WISN methods guide
			Number of adult general medicine inpatient admissions	ipc_fyx_3	Inpatients	10	min/pt	WISN methods guide
	Nurses at CHCs	HSA	Total number of normal deliveries	ipc_fyx_13	Assisting delivery of primigravidas (from second stage), weighing babies, cleaning up and taking them to bed	60	min/delivery	Das et al. (2013)
			Total number of Caesarean deliveries	ipc_fyx_14	Receiving and resuscitating baby from theatre	40	min/caesarean delivery	Das et al. (2013)
			Number of outpatient antenatal care visits	opc_fyx_9	ANC First Visit	30	min/pt	WISN methods guide
			Number of outpatient postnatal care visits	opc_fyx_10	Counseling patients	15	min/pt	Das et al. (2013)
			Total number of maternal deaths	ipc_fyx_18	Investigation	2.5	hours/death	WISN methods guide
			Number of surgical outpatient visits	opc_fyx_12	Outpatient	10	min/pt	WISN methods guide
			Number of surgical inpatient admissions	ipc_fyx_4	Receiving, registering and admitting patients and ward round	15	min/pt	Das et al. (2013)
			Total number of inpatient major surgical operations	ipc_fyx_10	Medical procedure (major)	2	hours/produre	WISN methods guide
			Total number of inpatient minor surgical operations	ipc_fyx_11	Medical procedure (minor)	2020-01-04	hours/produre	WISN methods guide
			Total number of immunization doses administered to children 0-59 months	opcv_fyx_1	Immunisations	7	min/immnisation	WISN methods guide
			Total number of tetanus doses administered to pregnant women	opcv_fyx_19	Immunisations	7	min/immnisation	WISN methods guide
			Number of outpatient visits, pediatric	opc_fyx_4	Outpatient	15	min/pt	WISN methods guide
			Number of pediatric general medicine inpatient admissions	ipc_fyx_2	Inpatient	15	min/pt	Das et al. (2013)
			Total number of stillbirths	ipc_fyx_15	Investigation	25	min/death	WISN methods guide
			Number of adult general medicine outpatient visits	opc_fyx_5	Outpatient	10	min/pt	WISN methods guide
			Number of diabetes non-surgical OP visits	opc_fyx_7	Outpatient	10	min/pt	WISN methods guide
			Number of hypertension/cardiac non-surgical OP visits	opc_fyx_6	Outpatient	10	min/pt	WISN methods guide
			Number of adult general medicine inpatient admissions	ipc_fyx_3	Inpatient	15	min/pt	Das et al. (2013)
	Nurses at PHCs	HSA	Total number of normal deliveries	ipc_fyx_13	Assisting delivery of primigravidas (from second stage), weighing babies, cleaning up and taking them to bed	60	min/delivery	Das et al. (2013)
			Number of outpatient antenatal care visits	opc_fyx_9	ANC First Visit	30	min/pt	WISN methods guide
			Number of outpatient postnatal care visits	opc_fyx_10	Counseling patients	15	min/pt	Das et al. (2013)
			Total number of maternal deaths	ipc_fyx_18	Investigation	2.5	hours/death	WISN methods guide
			Total number of immunization doses administered to children 0-59 months	opcv_fyx_1	Immunisations	7	min/immnisation	WISN methods guide
			Total number of tetanus doses administered to pregnant women	opcv_fyx_19	Immunisations	7	min/immnisation	WISN methods guide
			Number of outpatient visits, pediatric	opc_fyx_4	Outpatient	15	min/pt	WISN methods guide
			Number of pediatric general medicine inpatient admissions	ipc_fyx_2	Inpatient	15	min/pt	Das et al. (2013)
			Total number of stillbirths	ipc_fyx_15	Investigation	25	min/death	WISN methods guide
			Number of adult general medicine outpatient visits	opc_fyx_5	Outpatient	10	min/pt	WISN methods guide
			Number of diabetes non-surgical OP visits	opc_fyx_7	Outpatient	10	min/pt	WISN methods guide
			Number of hypertension/cardiac non-surgical OP visits	opc_fyx_6	Outpatient	10	min/pt	WISN methods guide
			Number of adult general medicine inpatient admissions	ipc_fyx_3	Inpatient	15	min/pt	Das et al. (2013)
Orrissa (2009-2014)	Obstretician and Gynaecologist in CHC	HSA	Total number of normal deliveries	ipc_cyx_13	Vaginal delivery	10	mins/pt	WISN methods guide
			Total number of Caesarean deliveries	ipc_cyx_14	Cesarian -OT	30	min/delivery	WISN methods guide
	Surgeon in CHC	HSA	Number of surgical inpatient admissions	ipc_cyx_4	Inpatients	10	mins/pt	WISN methods guide
			Total number of inpatient major surgical operations	ipc_cyx_10	Medical procedure (major)	2	hours/procedure	WISN methods guide
			Total number of inpatient minor surgical operations	ipc_cyx_11	Medical procedure (minor)	2020-01-04	hours/procedure	WISN methods guide
	Pediatrician in CHC	HSA	Number of outpatient visits, pediatric	opc_cyx_4	Outpatients	10	min/pt	WISN methods guide
			Number of pediatric general medicine inpatient admissions	ipc_cyx_2	Inpatients	10	min/pt	WISN methods guide
	Physician in CHC	HSA	Number of outpatient visits, adult	opc_cyx_3	Outpatients	5	min/ pt	WISN methods guide
			Number of adult general medicine inpatient admissions	ipc_cyx_3	Inpatients	10	min/pt	WISN methods guide
	Medical Officers (i.e. Doctors) at PHCs	HSA	Total number of normal deliveries	ipc_cyx_13	Vaginal delivery	10	mins/pt	WISN methods guide
			Total emergency dept. visits	ec_cyx_1	Emergency	20	mins/pt	Naznin et al. (2013)	Not considered due to insufficent data
			Number of outpatient visits, pediatric	opc_cyx_4	Outpatients	10	min/pt	WISN methods guide
			Number of pediatric general medicine inpatient admissions	ipc_cyx_2	Inpatients	10	min/pt	WISN methods guide
			Number of outpatient visits, adult	opc_cyx_3	Outpatients	5	min/ pt	WISN methods guide
			Number of adult general medicine inpatient admissions	ipc_cyx_3	Inpatients	10	min/pt	WISN methods guide
	General Duties Medical Officers (GDMOs) at CHCs	HSA	Total number of normal deliveries	ipc_cyx_13	Vaginal delivery	10	mins/pt	WISN methods guide
			Number of surgical inpatient admissions	ipc_cyx_4	Inpatients	10	mins/pt	WISN methods guide	Not considered due to insufficent data
			Total emergency dept. visits	ec_cyx_1	Emergency	20	mins/pt	Naznin et al. (2013)
			Number of outpatient visits, pediatric	opc_cyx_4	Outpatients	10	min/pt	WISN methods guide
			Number of pediatric general medicine inpatient admissions	ipc_cyx_2	Inpatients	10	min/pt	WISN methods guide
			Number of outpatient visits, adult	opc_cyx_3	Outpatients	5	min/ pt	WISN methods guide
			Number of adult general medicine inpatient admissions	ipc_cyx_3	Inpatients	10	min/pt	WISN methods guide
	Nurses in CHC	HSA	Total number of normal deliveries	ipc_cyx_13	Assisting delivery of primigravidas (from second stage), weighing babies, cleaning up and taking them to bed	60	min/delivery	Das et al. (2013)
			Total number of Caesarean deliveries	ipc_cyx_14	Receiving and resuscitating baby from theatre	40	min/caesarean delivery	Das et al. (2013)
			Total number of maternal deaths	ipc_cyx_21	Investigation	2.5	hours/death	WISN methods guide
			Number of surgical inpatient admissions	ipc_cyx_4	Receiving, registering and admitting patients and ward round	15	min/pt	Das et al. (2013)	Not considered due to insufficent data
			Total number of inpatient major surgical operations	ipc_cyx_10	Medical procedure (major)	2	hours/procedure	WISN methods guide	Not considered due to insufficent data
			Total number of inpatient minor surgical operations	ipc_cyx_11	Medical procedure (minor)	2020-01-04	hours/procedure	WISN methods guide	Not considered due to insufficent data
			Number of outpatient visits, pediatric	opc_cyx_4	Outpatient	15	min/pt	WISN methods guide
			Number of pediatric general medicine inpatient admissions	ipc_cyx_2	Inpatient	15	min/pt	Das et al. (2013)
			Total number of stillbirths	ipc_cyx_15	Investigation	25	min/death	WISN methods guide
			Total number of immunization doses administered to children 0-59 months	opcv_fy_1	Immunisations	7	min/immunisation	WISN methods guide	Not considered due to insufficent data
			Total number of tetanus doses administered to pregnant women	opcv_fy_16	Immunisations	7	min/immunisation	WISN methods guide	Not considered due to insufficent data
			Number of outpatient visits, adult	opc_cyx_3	Outpatient	10	min/pt	WISN methods guide
			Number of adult general medicine inpatient admissions	ipc_cyx_3	Inpatient	15	min/pt	Das et al. (2013)
	Nurses in PHC	HSA	Total number of normal deliveries	ipc_cyx_13	Assisting delivery of primigravidas (from second stage), weighing babies, cleaning up and taking them to bed	60	min/delivery	Das et al. (2013)
			Total number of maternal deaths	ipc_cyx_21	Investigation	2.5	hours/death	WISN methods guide
			Number of outpatient visits, pediatric	opc_cyx_4	Outpatient	15	min/pt	WISN methods guide	Not considered due to insufficent data
			Number of pediatric general medicine inpatient admissions	ipc_cyx_2	Inpatient	15	min/pt	Das et al. (2013)	Not considered due to insufficent data
			Total number of stillbirths	ipc_cyx_15	Investigation	25	min/death	WISN methods guide	Not considered due to insufficent data
			Total number of immunization doses administered to children 0-59 months	opcv_fy_1	Immunisations	7	min/immuisation	WISN methods guide
			Total number of tetanus doses administered to pregnant women	opcv_fy_16	Immunisations	7	min/immuisation	WISN methods guide
			Number of outpatient visits, adult	opc_cyx_3	Outpatient	10	min/immunisation	WISN methods guide
			Number of adult general medicine inpatient admissions	ipc_cyx_3	Inpatient	15	min/pt	Das et al. (2013)
Gujarat (2010 -2015)	Obstretician and Gynaecologist in CHC	HSA	Total number of normal deliveries	ipc_fyx_13	Vaginal delivery	10	mins/pt	WISN methods guide
			Total number of Caesarean deliveries	ipc_fyx_14	Cesarian -OT	30	min/delivery	WISN methods guide
			Number of outpatient antenatal care visits	opc_fyx_9	Outpatients	15	min/pt	WISN methods guide
			Number of outpatient postnatal care visits	opc_fyx_10	Outpatients	15	min/pt	WISN methods guide
	Surgeon in CHC	HSA	Number of surgical outpatient visits	opc_fyx_12	Outpatients	10	min/pt	WISN methods guide
			Number of surgical inpatient admission	ipc_fyx_4	Inpatients	10	min/pt	WISN methods guide
			Total number of inpatient major surgical operations	ipc_fyx_10	Medical procedure (major)	2	hours/procedure	WISN methods guide
			Total number of inpatient minor surgical operations	ipc_fyx_11	Medical procedure (minor)	2020-01-04	hours/procedure	WISN methods guide
	Pediatrician in CHC	HSA	Number of outpatient visits, pediatric	opc_fyx_4	Outpatients	10	min/pt	WISN methods guide
			Number of pediatric general medicine inpatient admissions	ipc_fyx_2	Inpatients	10	min/pt	WISN methods guide
	Physician in CHC	HSA	Number of adult general medicine outpatient visits	opc_fyx_3	Outpatients	5	min/pt	WISN methods guide
			Number of diabetes non-surgical OP visits	opc_fyx_7	Outpatients	5	min/pt	WISN methods guide
			Number of hypertension/cardiac non-surgical OP visits	opc_fyx_6	Outpatients	10	min/pt	WISN methods guide
			Number of adult general medicine inpatient admissions	ipc_fyx_3	Inpatients	10	min/pt	WISN methods guide
	Medical Officers (i.e. Doctors) at PHCs	HSA	Total number of normal deliveries	ipc_fyx_13	Vaginal delivery	10	mins/pt	WISN methods guide
			Number of outpatient antenatal care visits	opc_fyx_9	Outpatients	15	min/pt	WISN methods guide
			Number of outpatient postnatal care visits	opc_fyx_10	Outpatients	15	min/pt	WISN methods guide
			Total number of emergency patients	ec_fyx_1	Emergency	20	min/pt	Naznin et al. (2013)	Not considered due to insufficent data
			Number of outpatient visits, ophthalmology	opc_fyx_8	Outpatients	15	min/pt	WISN methods guide	Not considered due to insufficent data
			Number of outpatient visits, pediatric	opc_fyx_4	Outpatients	10	min/pt	WISN methods guide
			Number of pediatric general medicine inpatient admissions	ipc_fyx_2	Inpatients	10	min/pt	WISN methods guide
			Number of adult general medicine outpatient visits	opc_fyx_3	Outpatients	5	min/pt	WISN methods guide
			Number of diabetes non-surgical OP visits	opc_fyx_7	Outpatients	5	min/pt	WISN methods guide
			Number of hypertension/cardiac non-surgical OP visits	opc_fyx_6	Outpatients	10	min/pt	WISN methods guide
			Number of adult general medicine inpatient admissions	ipc_fyx_3	Inpatients	10	min/pt	WISN methods guide
	General Duties Medical Officers (GDMOs) at CHCs	HSA	Total number of normal deliveries	ipc_fyx_13	Vaginal delivery	10	mins/pt	WISN methods guide
			Number of outpatient antenatal care visits	opc_fyx_9	Outpatients	15	min/pt	WISN methods guide
			Number of outpatient postnatal care visits	opc_fyx_10	Outpatients	15	min/pt	WISN methods guide
			Number of surgical outpatient visits	opc_fyx_12	Outpatients	10	min/pt	WISN methods guide	Not considered due to insufficent data
			Number of surgical inpatient admission	ipc_fyx_4	Inpatients	10	min/pt	WISN methods guide	Not considered due to insufficent data
			Total number of emergency patients	ec_fyx_1	Emergency	20	min/pt	Naznin et al. (2013)	Not considered due to insufficent data
			Number of outpatient visits, ophthalmology	opc_fyx_8	Outpatients	15	min/pt	WISN methods guide	Not considered due to insufficent data
			Number of outpatient visits, pediatric	opc_fyx_4	Outpatients	10	min/pt	WISN methods guide
			Number of pediatric general medicine inpatient admissions	ipc_fyx_2	Inpatients	10	min/pt	WISN methods guide
			Number of adult general medicine outpatient visits	opc_fyx_3	Outpatients	5	min/pt	WISN methods guide
			Number of diabetes non-surgical OP visits	opc_fyx_7	Outpatients	5	min/pt	WISN methods guide
			Number of hypertension/cardiac non-surgical OP visits	opc_fyx_6	Outpatients	10	min/pt	WISN methods guide
			Number of adult general medicine inpatient admissions	ipc_fyx_3	Inpatients	10	min/pt	WISN methods guide
	Nurses in CHC	HSA	Total number of normal deliveries	ipc_fyx_13	Assisting delivery of primigravidas (from second stage), weighing babies, cleaning up and taking them to bed	60	min/delivery	Das et al. (2013)
			Total number of Caesarean deliveries	ipc_fyx_14	Receiving and resuscitating baby from theatre	40	min/caesarean delivery	Das et al. (2013)
			Number of outpatient antenatal care visits	opc_fyx_9	ANC First Visit	30	min/pt	WISN methods guide
			Number of outpatient postnatal care visits	opc_fyx_10	Counseling patients	15	min/pt	Das et al. (2013)
			Total number of maternal deaths	ipc_fyx_18	Investigation	2.5	hours/death	WISN methods guide
			Number of surgical outpatient visits	opc_fyx_12	Outpatient	10	min/pt	WISN methods guide	Not considered due to insufficent data
			Number of surgical inpatient admissions	ipc_fyx_4	Receiving, registering and admitting patients and ward round	15	min/pt	Das et al. (2013)	Not considered due to insufficent data
			Total number of inpatient major surgical operations	ipc_fyx_10	Medical procedure (major)	2	hours/produre	WISN methods guide	Not considered due to insufficent data
			Total number of inpatient minor surgical operations	ipc_fyx_11	Medical procedure (minor)	2020-01-04	hours/produre	WISN methods guide	Not considered due to insufficent data
			Number of outpatient visits, ophthalmology	opc_fyx_8	Outpatient	15	min/pt	WISN methods guide	Not considered due to insufficent data
			Total number of immunization doses administered to children 0-59 months	vacc_out_y_total_1	Immunisations	7	min/immnisation	WISN methods guide	Not considered due to insufficent data
			Number of outpatient visits, pediatric	opc_fyx_4	Outpatient	15	min/pt	WISN methods guide
			Number of pediatric general medicine inpatient admissions	ipc_fyx_2	Inpatient	15	min/pt	Das et al. (2013)
			Total number of stillbirths	ipc_fyx_15	Investigation	25	min/death	WISN methods guide
			Number of adult general medicine outpatient visits	opc_fyx_3	Outpatient	10	min/pt	WISN methods guide
			Number of diabetes non-surgical OP visits	opc_fyx_7	Outpatient	10	min/pt	WISN methods guide
			Number of hypertension/cardiac non-surgical OP visits	opc_fyx_6	Outpatient	10	min/pt	WISN methods guide
			Number of adult general medicine inpatient admissions	ipc_fyx_3	Inpatient	15	min/pt	Das et al. (2013)
	Nurses in PHC	HSA	Total number of normal deliveries	ipc_fyx_13	Assisting delivery of primigravidas (from second stage), weighing babies, cleaning up and taking them to bed	60	min/delivery	Das et al. (2013)
			Number of outpatient antenatal care visits	opc_fyx_9	ANC First Visit	30	min/pt	WISN methods guide
			Number of outpatient postnatal care visits	opc_fyx_10	Counseling patients	15	min/pt	Das et al. (2013)
			Total number of maternal deaths	ipc_fyx_18	Investigation	2.5	hours/death	WISN methods guide
			Number of outpatient visits, ophthalmology	opc_fyx_8	Outpatient	15	min/pt	WISN methods guide	Not considered due to insufficent data
			Total number of immunization doses administered to children 0-59 months	vacc_out_y_total_1	Immunisations	7	min/immnisation	WISN methods guide	Not considered due to insufficent data
			Number of outpatient visits, pediatric	opc_fyx_4	Outpatient	15	min/pt	WISN methods guide	Not considered due to insufficent data
			Number of pediatric general medicine inpatient admissions	ipc_fyx_2	Inpatient	15	min/pt	Das et al. (2013)	Not considered due to insufficent data
			Total number of stillbirths	ipc_fyx_15	Investigation	25	min/death	WISN methods guide	Not considered due to insufficent data
			Number of adult general medicine outpatient visits	opc_fyx_3	Outpatient	10	min/pt	WISN methods guide
			Number of diabetes non-surgical OP visits	opc_fyx_7	Outpatient	10	min/pt	WISN methods guide
			Number of hypertension/cardiac non-surgical OP visits	opc_fyx_6	Outpatient	10	min/pt	WISN methods guide
			Number of adult general medicine inpatient admissions	ipc_fyx_3	Inpatient	15	min/pt	Das et al. (2013)
Tamil Nadu (2007-2012)	Obstretician and Gynaecologist in CHC	HSA	Total number of normal deliveries	ipc_fyx_total_13	Vaginal delivery	10	mins/pt	WISN methods guide
			Total number of Caesarean deliveries	ipc_fyx_total_14	Cesarian -OT	30	min/delivery	WISN methods guide
			Number of outpatient antenatal care visits	opc_fyx_total_10	Outpatients	15	min/pt	WISN methods guide
			Number of outpatient postnatal care visits	opc_fyx_total_11	Outpatients	15	min/pt	WISN methods guide
			Number of outpatient family welfare visits	opc_fyx_total_5	Family Planning	5	min/pt	WISN methods guide
	Surgeon in CHC	HSA	Number of surgical outpatient visits	opc_fyx_total_13	Outpatients	10	min/pt	WISN methods guide
			Number of surgical inpatient admission	ipc_fyx_total_4	Inpatients	10	min/pt	WISN methods guide
			Total number of inpatient major surgical operations	ipc_fyx_total_10	Medical procedure (major)	2	hours/procedure	WISN methods guide
			Total number of inpatient minor surgical operations	ipc_fyx_total_11	Medical procedure (minor)	2020-01-04	hours/procedure	WISN methods guide
	Pediatrician in CHC	HSA	Number of outpatient visits, pediatric	opc_fyx_total_4	Outpatients	10	min/pt	WISN methods guide
			Number of pediatric general medicine inpatient admissions	ipc_fyx_total_2	Inpatients	10	min/pt	WISN methods guide
	Physician in CHC	HSA	Number of adult general medicine outpatient visits	opc_fyx_total_6	Outpatients	5	min/pt	WISN methods guide
			Number of diabetes non-surgical OP visits	opc_fyx_total_8	Outpatients	5	min/pt	WISN methods guide
			Number of hypertension/cardiac non-surgical OP visits	opc_fyx_total_7	Outpatients	10	min/pt	WISN methods guide
			Number of adult general medicine inpatient admissions	ipc_fyx_total_3	Inpatients	10	min/pt	WISN methods guide
	Medical Officers (i.e. Doctors) at PHCs	HSA	Total number of normal deliveries	ipc_fyx_total_13	Vaginal delivery	10	mins/pt	WISN methods guide
			Number of outpatient antenatal care visits	opc_fyx_total_10	Outpatients	15	min/pt	WISN methods guide
			Number of outpatient postnatal care visits	opc_fyx_total_11	Outpatients	15	min/pt	WISN methods guide
			Number of outpatient family welfare visits	opc_fyx_total_5	Family Planning	5	min/pt	WISN methods guide
			Total number of emergency patients	ec_fyx_total_1	Emergency	20	min/pt	Naznin et al. (2013)	Not considered due to insufficent data
			Number of outpatient visits, ophthalmology	opc_fyx_total_9	Outpatients	15	min/pt	WISN methods guide	Not considered due to insufficent data
			Number of outpatient visits, pediatric	opc_fyx_total_4	Outpatients	10	min/pt	WISN methods guide
			Number of pediatric general medicine inpatient admissions	ipc_fyx_total_2	Inpatients	10	min/pt	WISN methods guide
			Number of adult general medicine outpatient visits	opc_fyx_total_6	Outpatients	5	min/pt	WISN methods guide
			Number of diabetes non-surgical OP visits	opc_fyx_total_8	Outpatients	5	min/pt	WISN methods guide
			Number of hypertension/cardiac non-surgical OP visits	opc_fyx_total_7	Outpatients	10	min/pt	WISN methods guide
			Number of adult general medicine inpatient admissions	ipc_fyx_total_3	Inpatients	10	min/pt	WISN methods guide
	General Duties Medical Officers (GDMOs) at CHCs	HSA	Total number of normal deliveries	ipc_fyx_total_13	Vaginal delivery	10	mins/pt	WISN methods guide
			Number of outpatient antenatal care visits	opc_fyx_total_10	Outpatients	15	min/pt	WISN methods guide
			Number of outpatient postnatal care visits	opc_fyx_total_11	Outpatients	15	min/pt	WISN methods guide
			Number of outpatient family welfare visits	opc_fyx_total_5	Family Planning	5	min/pt	WISN methods guide
			Number of surgical outpatient visits	opc_fyx_total_13	Outpatients	10	min/pt	WISN methods guide	Not considered due to insufficent data
			Number of surgical inpatient admission	ipc_fyx_total_4	Inpatients	10	min/pt	WISN methods guide	Not considered due to insufficent data
			Total number of emergency patients	ec_fyx_total_1	Emergency	20	min/pt	Naznin et al. (2013)	Not considered due to insufficent data
			Number of outpatient visits, ophthalmology	opc_fyx_total_9	Outpatients	15	min/pt	WISN methods guide	Not considered due to insufficent data
			Number of outpatient visits, pediatric	opc_fyx_total_4	Outpatients	10	min/pt	WISN methods guide
			Number of pediatric general medicine inpatient admissions	ipc_fyx_total_2	Inpatients	10	min/pt	WISN methods guide
			Number of adult general medicine outpatient visits	opc_fyx_total_6	Outpatients	5	min/pt	WISN methods guide
			Number of diabetes non-surgical OP visits	opc_fyx_total_8	Outpatients	5	min/pt	WISN methods guide
			Number of hypertension/cardiac non-surgical OP visits	opc_fyx_total_7	Outpatients	10	min/pt	WISN methods guide
			Number of adult general medicine inpatient admissions	ipc_fyx_total_3	Inpatients	10	min/pt	WISN methods guide
	Nurses in CHC	HSA	Total number of normal deliveries	ipc_fyx_total_13	Assisting delivery of primigravidas (from second stage), weighing babies, cleaning up and taking them to bed	60	min/delivery	Das et al. (2013)
			Total number of Caesarean deliveries	ipc_fyx_total_14	Receiving and resuscitating baby from theatre	40	min/caesarean delivery	Das et al. (2013)
			Number of outpatient antenatal care visits	opc_fyx_total_10	ANC First Visit	30	min/pt	WISN methods guide
			Number of outpatient postnatal care visits	opc_fyx_total_11	Counseling patients	15	min/pt	Das et al. (2013)
			Number of outpatient family welfare visits	opc_fyx_total_5	Family Planning	5	min/pt	WISN methods guide
			Total number of maternal deaths	ipc_fyx_total_18	Investigation	2.5	hours/death	WISN methods guide
			Number of surgical outpatient visits	opc_fyx_total_13	Outpatient	10	min/pt	WISN methods guide	Not considered due to insufficent data
			Number of surgical inpatient admissions	ipc_fyx_total_4	Receiving, registering and admitting patients and ward round	15	min/pt	Das et al. (2013)	Not considered due to insufficent data
			Total number of inpatient major surgical operations	ipc_fyx_total_10	Medical procedure (major)	2	hours/produre	WISN methods guide	Not considered due to insufficent data
			Total number of inpatient minor surgical operations	ipc_fyx_total_11	Medical procedure (minor)	2020-01-04	hours/produre	WISN methods guide	Not considered due to insufficent data
			Number of ophthalmology non-surgical OP visits	opc_fyx_total_9	Outpatient	15	min/pt	WISN methods guide	Not considered due to insufficent data
			Number of outpatient visits, pediatric	opc_fyx_total_4	Outpatient	15	min/pt	WISN methods guide
			Number of pediatric general medicine inpatient admissions	ipc_fyx_total_2	Inpatient	15	min/pt	Das et al. (2013)
			Total number of stillbirths	ipc_fyx_total_15	Investigation	25	min/death	WISN methods guide
			Total number of immunization doses administered	opcv_fyx_total_1	Immunisations	7	min/immnisation	WISN methods guide	Not considered due to insufficent data
			Total number of tetanus doses administered to pregnant women	opcv_fyx_total_9	Immunisations	7	min/immnisation	WISN methods guide	Not considered due to insufficent data
			Number of adult general medicine outpatient visits	opc_fyx_total_6	Outpatient	10	min/pt	WISN methods guide
			Number of diabetes non-surgical OP visits	opc_fyx_total_8	Outpatient	10	min/pt	WISN methods guide
			Number of hypertension/cardiac non-surgical OP visits	opc_fyx_total_7	Outpatient	10	min/pt	WISN methods guide
			Number of adult general medicine inpatient admissions	ipc_fyx_total_3	Inpatient	15	min/pt	Das et al. (2013)
	Nurses in PHC	HSA	Total number of normal deliveries	ipc_fyx_total_13	Assisting delivery of primigravidas (from second stage), weighing babies, cleaning up and taking them to bed	60	min/delivery	Das et al. (2013)
			Number of outpatient antenatal care visits	opc_fyx_total_10	ANC First Visit	30	min/pt	WISN methods guide
			Number of outpatient postnatal care visits	opc_fyx_total_11	Counseling patients	15	min/pt	Das et al. (2013)
			Number of outpatient family welfare visits	opc_fyx_total_5	Family Planning	5	min/pt	WISN methods guide
			Total number of maternal deaths	ipc_fyx_total_18	Investigation	2.5	hours/death	WISN methods guide
			Number of ophthalmology non-surgical OP visits	opc_fyx_total_9	Outpatient	15	min/pt	WISN methods guide	Not considered due to insufficent data
			Number of outpatient visits, pediatric	opc_fyx_total_4	Outpatient	15	min/pt	WISN methods guide	Not considered due to insufficent data
			Number of pediatric general medicine inpatient admissions	ipc_fyx_total_2	Inpatient	15	min/pt	Das et al. (2013)	Not considered due to insufficent data
			Total number of stillbirths	ipc_fyx_total_15	Investigation	25	min/death	WISN methods guide	Not considered due to insufficent data
			Total number of immunization doses administered	opcv_fyx_total_1	Immunisations	7	min/immnisation	WISN methods guide
			Total number of tetanus doses administered to pregnant women	opcv_fyx_total_9	Immunisations	7	min/immnisation	WISN methods guide
			Number of adult general medicine outpatient visits	opc_fyx_total_6	Outpatient	10	min/pt	WISN methods guide
			Number of diabetes non-surgical OP visits	opc_fyx_total_8	Outpatient	10	min/pt	WISN methods guide
			Number of hypertension/cardiac non-surgical OP visits	opc_fyx_total_7	Outpatient	10	min/pt	WISN methods guide
			Number of adult general medicine inpatient admissions	ipc_fyx_total_3	Inpatient	15	min/pt	Das et al. (2013)
Andra Pradesh and Telangana (2007-2012)	Obstretician and Gynaecologist in CHC	HSA	Total number of normal deliveries	ipc_fyx_total_13	Vaginal delivery	10	mins/pt	WISN methods guide
			Total number of Caesarean deliveries	ipc_fyx_total_14	Cesarian -OT	30	min/delivery	WISN methods guide
			Number of outpatient antenatal care visits	opc_fyx_total_11	Outpatients	15	min/pt	WISN methods guide
			Number of outpatient postnatal care visits	opc_fyx_total_10	Outpatients	15	min/pt	WISN methods guide
			Number of outpatient family welfare visits	opc_fyx_total_5	Family Planning	5	min/pt	WISN methods guide
	Surgeon in CHC	HSA	Number of surgical outpatient visits	opc_fyx_total_13	Outpatients	10	min/pt	WISN methods guide
			Number of surgical inpatient admission	ipc_fyx_total_4	Inpatients	10	min/pt	WISN methods guide
			Total number of inpatient major surgical operations	ipc_fyx_total_10	Medical procedure (major)	2	hours/procedure	WISN methods guide
			Total number of inpatient minor surgical operations	ipc_fyx_total_11	Medical procedure (minor)	2020-01-04	hours/procedure	WISN methods guide
	Pediatrician in CHC	HSA	Number of outpatient visits, pediatric	opc_fyx_total_4	Outpatients	10	min/pt	WISN methods guide
			Number of pediatric general medicine inpatient admissions	ipc_fyx_total_2	Inpatients	10	min/pt	WISN methods guide
	Physician in CHC	HSA	Number of adult general medicine outpatient visits	opc_fyx_total_6	Outpatients	5	min/pt	WISN methods guide
			Number of diabetes non-surgical OP visits	opc_fyx_total_8	Outpatients	5	min/pt	WISN methods guide
			Number of hypertension/cardiac non-surgical OP visits	opc_fyx_total_7	Outpatients	10	min/pt	WISN methods guide
			Number of adult general medicine inpatient admissions	ipc_fyx_total_3	Inpatients	10	min/pt	WISN methods guide
	Medical Officers (i.e. Doctors) at PHCs	HSA	Total number of normal deliveries	ipc_fyx_total_13	Vaginal delivery	10	mins/pt	WISN methods guide
			Number of outpatient antenatal care visits	opc_fyx_total_11	Outpatients	15	min/pt	WISN methods guide
			Number of outpatient postnatal care visits	opc_fyx_total_10	Outpatients	15	min/pt	WISN methods guide
			Number of outpatient family welfare visits	opc_fyx_total_5	Family Planning	5	min/pt	WISN methods guide
			Number of outpatient visits, ophthalmology	opc_fyx_total_9	Outpatients	15	min/pt	WISN methods guide
			Number of outpatient visits, pediatric	opc_fyx_total_4	Outpatients	10	min/pt	WISN methods guide
			Number of pediatric general medicine inpatient admissions	ipc_fyx_total_2	Inpatients	10	min/pt	WISN methods guide
			Number of adult general medicine outpatient visits	opc_fyx_total_6	Outpatients	5	min/pt	WISN methods guide
			Number of diabetes non-surgical OP visits	opc_fyx_total_8	Outpatients	5	min/pt	WISN methods guide
			Number of hypertension/cardiac non-surgical OP visits	opc_fyx_total_7	Outpatients	10	min/pt	WISN methods guide
			Number of adult general medicine inpatient admissions	ipc_fyx_total_3	Inpatients	10	min/pt	WISN methods guide
	General Duties Medical Officers (GDMOs) at CHCs	HSA	Total number of normal deliveries	ipc_fyx_total_13	Vaginal delivery	10	mins/pt	WISN methods guide
			Number of outpatient antenatal care visits	opc_fyx_total_11	Outpatients	15	min/pt	WISN methods guide
			Number of outpatient postnatal care visits	opc_fyx_total_10	Outpatients	15	min/pt	WISN methods guide
			Number of outpatient family welfare visits	opc_fyx_total_5	Family Planning	5	min/pt	WISN methods guide
			Number of surgical outpatient visits	opc_fyx_total_13	Outpatients	10	min/pt	WISN methods guide
			Number of surgical inpatient admissions	ipc_fyx_total_4	Inpatients	10	min/pt	WISN methods guide
			Number of outpatient visits, ophthalmology	opc_fyx_total_9	Outpatients	15	min/pt	WISN methods guide
			Number of outpatient visits, pediatric	opc_fyx_total_4	Outpatients	10	min/pt	WISN methods guide
			Number of pediatric general medicine inpatient admissions	ipc_fyx_total_2	Inpatients	10	min/pt	WISN methods guide
			Number of adult general medicine outpatient visits	opc_fyx_total_6	Outpatients	5	min/pt	WISN methods guide
			Number of diabetes non-surgical OP visits	opc_fyx_total_8	Outpatients	5	min/pt	WISN methods guide
			Number of hypertension/cardiac non-surgical OP visits	opc_fyx_total_7	Outpatients	10	min/pt	WISN methods guide
			Number of adult general medicine inpatient admissions	ipc_fyx_total_3	Inpatients	10	min/pt	WISN methods guide
	Nurses in CHC	HSA	Total number of normal deliveries	ipc_fyx_total_13	Assisting delivery of primigravidas (from second stage), weighing babies, cleaning up and taking them to bed	60	min/delivery	Das et al. (2013)
			Total number of Caesarean deliveries	ipc_fyx_total_14	Receiving and resuscitating baby from theatre	40	min/caesarean delivery	Das et al. (2013)
			Number of outpatient antenatal care visits	opc_fyx_total_10	ANC First Visit	30	min/pt	WISN methods guide
			Number of outpatient postnatal care visits	opc_fyx_total_11	Counseling patients	15	min/pt	Das et al. (2013)
			Number of outpatient family welfare visits	opc_fyx_total_5	Family Planning	5	min/pt	WISN methods guide
			Total number of maternal deaths	ipc_fyx_total_18	Investigation	2.5	hours/death	WISN methods guide
			Number of surgical outpatient visits	opc_fyx_total_13	Outpatient	10	min/pt	WISN methods guide
			Number of surgical inpatient admissions	ipc_fyx_total_4	Receiving, registering and admitting patients and ward round	15	min/pt	Das et al. (2013)
			Total number of inpatient major surgical operations	ipc_fyx_total_10	Medical procedure (major)	2	hours/produre	WISN methods guide
			Total number of inpatient minor surgical operations	ipc_fyx_total_11	Medical procedure (minor)	2020-01-04	hours/produre	WISN methods guide
			Number of ophthalmology non-surgical OP visits	opc_fyx_total_9	Outpatient	15	min/pt	WISN methods guide
			Number of outpatient visits, pediatric	opc_fyx_total_4	Outpatient	15	min/pt	WISN methods guide
			Number of pediatric general medicine inpatient admissions	ipc_fyx_total_2	Inpatient	15	min/pt	Das et al. (2013)
			Total number of stillbirths	ipc_fyx_total_15	Investigation	25	min/death	WISN methods guide
			Total number of immunization doses administered	opcv_fyx_total_1	Immunisations	7	min/immnisation	WISN methods guide
			Number of adult general medicine outpatient visits	opc_fyx_total_6	Outpatient	10	min/pt	WISN methods guide
			Number of diabetes non-surgical OP visits	opc_fyx_total_8	Outpatient	10	min/pt	WISN methods guide
			Number of hypertension/cardiac non-surgical OP visits	opc_fyx_total_7	Outpatient	10	min/pt	WISN methods guide
			Number of adult general medicine inpatient admissions	ipc_fyx_total_3	Inpatient	15	min/pt	Das et al. (2013)
	Nurses in PHC	HSA	Total number of normal deliveries	ipc_fyx_total_13	Assisting delivery of primigravidas (from second stage), weighing babies, cleaning up and taking them to bed	60	min/delivery	Das et al. (2013)
			Number of outpatient antenatal care visits	opc_fyx_total_10	ANC First Visit	30	min/pt	WISN methods guide
			Number of outpatient postnatal care visits	opc_fyx_total_11	Counseling patients	15	min/pt	Das et al. (2013)
			Number of outpatient family welfare visits	opc_fyx_total_5	Family Planning	5	min/pt	WISN methods guide
			Total number of maternal deaths	ipc_fyx_total_18	Investigation	2.5	hours/death	WISN methods guide
			Number of ophthalmology non-surgical OP visits	opc_fyx_total_9	Outpatient	15	min/pt	WISN methods guide
			Number of outpatient visits, pediatric	opc_fyx_total_4	Outpatient	15	min/pt	WISN methods guide
			Number of pediatric general medicine inpatient admissions	ipc_fyx_total_2	Inpatient	15	min/pt	Das et al. (2013)
			Total number of stillbirths	ipc_fyx_total_15	Investigation	25	min/death	WISN methods guide
			Total number of immunization doses administered	opcv_fyx_total_1	Immunisations	7	min/immnisation	WISN methods guide
			Number of adult general medicine outpatient visits	opc_fyx_total_6	Outpatient	10	min/pt	WISN methods guide
			Number of diabetes non-surgical OP visits	opc_fyx_total_8	Outpatient	10	min/pt	WISN methods guide
			Number of hypertension/cardiac non-surgical OP visits	opc_fyx_total_7	Outpatient	10	min/pt	WISN methods guide
			Number of adult general medicine inpatient admissions	ipc_fyx_total_3	Inpatient	15	min/pt	Das et al. (2013)
Legend: Abbreviations - HSA = Health Service Activity, PHC = Primary Health Centre, CHC = Community Health Centre, Pt = Patient, Min= Minutes, GDMO = General Duties Medical Officer

## Sheet: Additional File 3B
Additional file 3B: Category allowance standards (CAS) for cadre-centre combinations for 5 states in ABCE.
Cadre-Centre Combination	Type of service	Workload component	CAS (Actual working time)	Time Standard Unit	Reference for Time Standard	Supporting data for CAS	ABCE Variable	Notes
Specialists at CHCs	Support Activity	Administrative meeting	4	hours/month	WISN methods guide
Medical Officers (i.e. Doctors) at PHCs	Support Activity	Administrative meeting	4	hours/month	WISN methods guide
		Outreach services	4	days/month	Naznin et al. (2013)
General Duties Medical Officers (GDMOs) at CHCs	Support Activity	Administrative meeting	4	hours/month	WISN methods guide
		Outreach services	4	days/month	Naznin et al. (2013)
Nurses at CHCs	Support Activity	In service Training	6	days/year	Shivam et al. (2014)	Have there ever been any training sessions organized by this facility	fac_train
		Outreach services	2	hours/visit	WISN methods guide	Total number of outreach or home visits	ohv_fyx_1, ohv_fyx_total_1, ohv_fyx_1, ohv_cyx_1	1) Not considered due to unavailability of data in ABCE survey of Gujarat, Tamil Nadu, Odisha, Andra Pradesh and Telangana. 2) x = 1-5
						During a typical week, how many days is the service offered Outreach Services	staffing_dpw_24, staffing_dpw23, staffing_dpw27
						On a typical day, how many hours is the service offered Outreach Services	staffing_hpd_24, staffing_hpd23, staffing_hpd27
Nurses at PHCs	Support Activity	In service Training	6	days/year	Shivam et al. (2014)	Have there ever been any training sessions organized by this facility	fac_train
		Outreach services	2	hours/visit	WISN methods guide	Total number of outreach or home visits	ohv_fyx_1, ohv_fyx_total_1, ohv_fyx_1, ohv_cyx_1	1) Not considered due to unavailability of data in ABCE survey of Gujarat, Tamil Nadu, Odisha, Andra Pradesh and Telangana. 2) x = 1-5
						During a typical week, how many days is the service offered Outreach Services	staffing_dpw_24, staffing_dpw23, staffing_dpw27
						On a typical day, how many hours is the service offered Outreach Services	staffing_hpd_24, staffing_hpd23, staffing_hpd27
Legend: Abbreviations - CAS = Category Allowance Standards, PHC = Primary Health Centre, CHC = Community Health Centre, Pt = Patient, Min= Minutes, GDMO = General Duties Medical Officer

## Sheet: Additional File 3C
Additional file 3C: Individual allowance standards (IAS) for cadre-centre combinations for 5 states in ABCE.
Cadre-Centre Combination	Type of service	Workload component	No. of staff performing the work	ABCE variable	IAS (Actual working time)	Time standard unit	Reference for Time Standard	Supporting data for IAS	ABCE Variable	Notes
Specialists in CHC	Additional Activity	Patient Review Meeting	Average number of personnel staffing on an average day -- Patient review committee	teams_admin_pers_2, teams_admin_docs2,	4	hours/month	Naznin et al. (2013)	-	-	1) Maximum values across centres were selected 2) Not considered due to unavailability of data in ABCE survey of Tamil Nadu
		Ethics committee meeting	Average number of personnel staffing on an average day -- Ethics committee	teams_admin_pers_3				Number of days per week service offered -- Ethics committee	teams_admin_dpw_3	1) Maximum values across centres were selected 2) Not considered due to unavailability of data in ABCE survey of Tamil Nadu, Andra Pradesh and Telangana, Madhya Pradesh and Gujarat
								Average number of hours per day service offered -- Ethics committee	teams_admin_hpd_3
Medical Officers (i.e. Doctors) at PHCs	Additional Activity	Patient Review Meeting	Average number of personnel staffing on an average day -- Patient review committee	teams_admin_pers_2, teams_admin_docs2,	4	hours/month	Naznin et al. (2013)			1) Maximum values across centres were selected 2) Not considered due to unavailability of data in ABCE survey of Tamil Nadu, Odisha, Andra Pradesh and Telangana
		Immunisation Meeting	1	-	4	hours/month	Naznin et al. (2013)	Is there a medical officer in charge of vaccination services?	imm_staff_incharge	Not considered due to unavailability of data in ABCE survey of Tamil Nadu
General Duties Medical Officers (GDMOs) at CHCs	Additional Activity	Patient Review Meeting	Average number of personnel staffing on an average day -- Patient review committee	teams_admin_pers_2, teams_admin_docs2,	4	hours/month	Naznin et al. (2013)	-	-	1) Maximum values across centres were selected 2) Not considered due to unavailability of data in ABCE survey of Tamil Nadu, Andra Pradesh and Telangana
		Immunisation Meeting	1	-	4	hours/month	Naznin et al. (2013)	Is there a medical officer in charge of vaccination services?	imm_staff_incharge	Not considered due to unavailability of data in ABCE survey of Tamil Nadu
		Ethics committee meeting	Average number of personnel staffing on an average day -- Ethics committee	teams_admin_pers_3				Number of days per week service offered -- Ethics committee	teams_admin_dpw_3	1) Maximum values across centres were selected 2) Not considered due to unavailability of data in ABCE survey of Tamil Nadu, Andra Pradesh and Telangana, Madhya Pradesh and Gujarat
								Average number of hours per day service offered -- Ethics committee	teams_admin_hpd_3
Nurses in CHC	Additional Activity	Accounts and Billing	Average number of personnel staffing on an average day -- Accounting / billing	teams_admin_pers_1, teams_admin_docs1	-	-	-	Number of days per week service offered -- Accounting/ Billing	teams_admin_dpw_1	1) Maximum values across centres were selected 2) Not considered due to unavailability of data in ABCE survey of Tamil Nadu
								Average number of hours per day service offered -- Accounting / Billing	teams_admin_hpd_1
		Record keeping	Average number of personnel staffing on an average day -- Medical records	teams_admin_pers_4, teams_admin_docs4, teams_admin_pers_5	-	-	-	Number of days per week service offered -- Medical records	teams_admin_dpw_4	1) Maximum values across centres were selected 2) Not considered due to unavailability of data in ABCE survey of Tamil Nadu
								Average number of hours per day service offered -- Medical records	teams_admin_hpd_4
Nurses in PHC	Additional Activity	Accounts and Billing	Average number of personnel staffing on an average day -- Accounting / billing	teams_admin_pers_1, teams_admin_docs1	-	-	-	Number of days per week service offered -- Accounting/ Billing	teams_admin_dpw_1	1) Maximum values across centres were selected 2) Not considered due to unavailability of data in ABCE survey of Tamil Nadu
								Average number of hours per day service offered -- Accounting / Billing	teams_admin_hpd_1
		Record keeping	Average number of personnel staffing on an average day -- Medical records	teams_admin_pers_4, teams_admin_docs4, teams_admin_pers_5	-	-	-	Number of days per week service offered -- Medical records	teams_admin_dpw_4	1) Maximum values across centres were selected 2) Not considered due to unavailability of data in ABCE survey of Tamil Nadu and Odisha
								Average number of hours per day service offered -- Medical records	teams_admin_hpd_4
Legend: Abbreviations - IAS = Individual Allowance Standards, PHC = Primary Health Centre, CHC = Community Health Centre, GDMO = General Duties Medical Officer
