# Supplementary material for: Workforce problems at rural public health-centres in India: a WISN retrospective analysis and national-level modelling study
Source: Hum Resour Health. 2022 Jan 28;19(Suppl 1):147. doi: 10.1186/s12960-021-00687-9 (PMC8796332; doi:10.1186/s12960-021-00687-9)
Supplement: Supplementary file 4 — Additional file 4: Missing data in Rural Health Statistics (RHS). Missing data in the Rural Health Statistics 2019 with variable names and states given. [file 12960_2021_687_MOESM4_ESM.xlsx]

## Sheet: Additional File 4
Additional File 4: Missing data in Rural Health Statistics (RHS).
Variable name	Variable meaning	No. of missing data points	State with missing data
F_CHC_R	Number of functional CHCs Rural	3	Chandigarh, Daman & Diu, Delhi
F_PHC_R	Number of functional PHCs Rural	5	Andhra Pradesh, Goa, Telangana, Chandigarh, Daman & Diu
OBGY_CHC_R_S	Sanctioned OBGYNs at rural CHCs	10	Arunachal Pradesh, Assam Bihar, Himachal Pradesh, Meghalaya, Mizoram, Nagaland, Sikkim, Tamil Nadu, Tripura
SUR_CHC_R_S	Sanctioned Surgeons at rural CHCs	11	Arunachal Pradesh, Assam, Bihar, Haryana, Himachal Pradesh, Kerala, Mizoram, Nagaland, Sikkim, Tamil Nadu, Tripura
PAED_CHC_R_S	Sanctioned Paediatricians at rural CHCs	10	Arunachal Pradesh, Assam, Bihar, Himachal Pradesh, Meghalaya, Mizoram, Nagaland, Sikkim, Tamil Nadu, Tripura
PHY_CHC_R_S	Sanctioned Physicians at rural CHCs	10	Arunachal Pradesh, Assam, Bihar, Himachal Pradesh, Meghalaya, Mizoram, Nagaland, Sikkim, Tamil Nadu, Tripura
DOC_PHC_R_S	Sanctioned Doctors at rural PHCs	7	Arunachal Pradesh, Assam, Bihar, Meghalaya, Mizoram, Sikkim, Tripura
GDMO_AL_CHC_R_S	Sanctioned GDMO (Allopathic) at rural CHCs	8	Arunachal Pradesh, Assam, Bihar, Meghalaya, Mizoram, Sikkim, Tripura, Puducherry
NURSE_CHC_R_S	Sanctioned Nursing staff at rural CHCs	8	Arunachal Pradesh, Assam, Bihar, Meghalaya, Mizoram, Sikkim, Tripura, Puducherry
NURSE_PHC_R_S	Sanctioned Nursing staff at rural PHCs	8	Arunachal Pradesh, Assam, Bihar, Meghalaya, Mizoram, Nagaland, Sikkim, Tripura
Legend: Abbreviations - PHC = Primary Health Centre, CHC = Community Health Centre, SDH = Sub-District Hospital, DH = District Hospital, GDMO = General Duties Medical Officer, DOC = Doctor, SUR = Surgeon, OBGY = Obstretician and Gynaecologist, PAED = Pediatrician, PHY = Physician
