# Supplementary material for: Workforce problems at rural public health-centres in India: a WISN retrospective analysis and national-level modelling study
Source: Hum Resour Health. 2022 Jan 28;19(Suppl 1):147. doi: 10.1186/s12960-021-00687-9 (PMC8796332; doi:10.1186/s12960-021-00687-9)
Supplement: Supplementary file 5 — Additional file 5: A This R markdown contains code for WISN calculations conducted for ABCE facility survey data. The output file generated by the R code is used as input for Additional file 4B. B This R markdown contains code for multiple analyses and generates Tables 2 and 3, Additional file 5A, and figures in Additional file 6A–B among other interim outputs. It inputs data from Additional file 4A and provides input for Additional file 4C. C This R markdown contains code for multiple analyses and generates Figs. 2A–H, 3A–H, and 4A–H, Additional file 5B–C, figures in Additional files 7 and 8, and data for Table 1. It inputs some data from Additional file 4B and RHS source. D This R markdown contains code for some post analysis and generates Fig. 1A–B, Table 4 and extra figure related to Table 3. It inputs data from Additional file 4C. [file 12960_2021_687_MOESM5_ESM.zip › WISN_Additional_File_5BR0.Rmd]

---
title: "WISN Model"
author: "Siddhesh Zadey"
date: "18/12/2020"
output: html_document
---
# Workforce problems at rural public health-centres in India: A WISN retrospective analysis and national-level modelling study
# ASAR

Modelling WISN average using GEE

``````{r @Siddhesh}
#Get packages
library(geepack)
library(tidyverse)
library(ggplot2)
library(ggstatsplot)
library(broom)
library(doBy)
library(emmeans)
library(data.table)
library(stringr)
library(forcats)
library(GGally)
library(ggpubr)
library(cowplot)
library(pastecs)
library(ppcor)
library(corrplot)
library(yardstick)
library(DescTools)
```

``````{r data wrangling @Siddhesh}
#Get data
df.wisn.initial<- read.csv("../analysis/Data_WISN_ABCE_raw.csv") 

#Recoding semi/peri-urban to rural
df.wisn <- df.wisn.initial %>%
  mutate(Region = case_when(
    Area == "Rural" | Area == "Semi/Peri-Urban" ~ "rural",
    Area == "Urban" ~ "urban"
  ))

#Ordering the Year column for all centres
df.wisn <- df.wisn[order(df.wisn$customid, df.wisn$Year),]

#Filtering for rural, PHCs and CHCs
df.wisn <- df.wisn %>%
  filter(Region == 'rural') %>%
  filter(Facility %in% c("Community Health Centre (CHC)", "Primary Health Centre (PHC)"))

#Drop the case with 0
df.wisn <- df.wisn[!(df.wisn$WISN==0),]

#WISN rounding function 
wisn_rounding <- function(dcol){
  ifelse (dcol > 5, round(dcol),
          ifelse(dcol < 1, 1,
                 ifelse((dcol %% floor(dcol)) > 0.1 * floor(dcol), ceiling(dcol), floor(dcol))))
  }

df.wisn$WISN_round <- wisn_rounding(df.wisn$WISN)

#Factorize leveled-columns
df.wisn$Cadre <- as.factor(df.wisn$Cadre)
df.wisn$Facility <- as.factor(df.wisn$Facility)
df.wisn$Year <- as.factor(df.wisn$Year)
df.wisn$Region <- as.factor(df.wisn$Region)

#Remove TN nurses at CHC and PHC
df.wisn <- df.wisn %>%
  filter(!(State == 'TN' & Cadre == 'Nurses'))


#Create cadre-centre dataframes
wisn.split <- split(df.wisn, interaction(df.wisn$Cadre, df.wisn$Facility), drop = TRUE)
cadres <- list(GDMO_CHC = wisn.split$`Medical officer.Community Health Centre (CHC)`,
              Doctor_PHC = wisn.split$`Medical officer.Primary Health Centre (PHC)`,
              Nurse_CHC = wisn.split$`Nurses.Community Health Centre (CHC)`, 
              Nurse_PHC = wisn.split$`Nurses.Primary Health Centre (PHC)`,
              Phys_CHC = wisn.split$`Medical specialist.Community Health Centre (CHC)`,
              Surg_CHC = wisn.split$`Surgery specialist.Community Health Centre (CHC)`,
             OBGYN_CHC = wisn.split$`O and G specialist.Community Health Centre (CHC)`,
             Paed_CHC = wisn.split$`Paedistrician.Community Health Centre (CHC)`)

#Data frame for exploratory analysis  
df.wisn.exp <- bind_rows(cadres, .id = "Cadre_Centre")
df.wisn.exp$X <- NULL
df.wisn.exp <- df.wisn.exp %>%
  dplyr::select(customid, 
         State, Year, Area, Region, Cadre, Facility, Cadre_Centre, 
         HSA, CAF, IAF, WISN, WISN_round)
colnames(df.wisn.exp)[1] <- 'ABCE Facility ID'

#Saving frame to file
write.csv(df.wisn.exp, "../analysis/Data_WISN_ABCE_Final.csv")

#Getting state-year counts for cadres
df_counts <- function(df) {
  tab <- table(df$Year, df$State)
  tab[tab == 0] <- '-'
  return(tab)
}
counts_cadres <- lapply(cadres, df_counts)

#Saving frames to files
list2env(counts_cadres, envir = .GlobalEnv)
mapply(write.csv, counts_cadres, file=paste0(names(counts_cadres), "../analysis/data_counts.csv"))
```

``````{r exploration @Siddhesh}
#Data exploration
#Between states differences
Bet_states_PHC_cadres<- 
  df.wisn.exp %>% 
  dplyr::mutate('Centre_Cadre' = case_when(
    `Cadre_Centre` == "GDMO_CHC" ~ "CHC-GDMOs",
    `Cadre_Centre` == "Nurse_CHC" ~ "CHC-Nurses",
    `Cadre_Centre` == "Phys_CHC" ~ "CHC-Physicians",
    `Cadre_Centre` == "Surg_CHC" ~ "CHC-Surgeons",
    `Cadre_Centre` == "Paed_CHC" ~ "CHC-Paediatricians",
    `Cadre_Centre` == "OBGYN_CHC" ~ "CHC-OBGYNs",
    `Cadre_Centre` == "Doctor_PHC" ~ "PHC-Doctors",
    `Cadre_Centre` == "Nurse_PHC" ~ "PHC-Nurses")) %>%
  dplyr::filter(.data = ., df.wisn.exp$Facility == "Primary Health Centre (PHC)") %>%
  ggstatsplot::grouped_ggbetweenstats(
    data = .,
    x = State,
    y = WISN,
    grouping.var = Centre_Cadre,
    xlab = "States",
    ylab = "WISN values (unrounded)",
    type = 'np',
    pairwise.display = "significant", # display only significant pairwise comparisons
    p.adjust.method = "holm", # adjust p-values for multiple tests using this method
    ggtheme = theme_bw(),
    package = "ggsci",
    palette = "default_aaas",
    outlier.tagging = F,
    ggstatsplot.layer = FALSE,
    #outlier.label = `ABCE Facility ID`,
    title.prefix = "Centre-Cadre",
    plotgrid.args = list(ncol = 2))

ggsave("../analysis/PHC_cadres_between_states.png", Bet_states_PHC_cadres, device = "png", dpi = 300, width = 16, height = 8)

Bet_states_CHC_cadres<- 
  df.wisn.exp %>%
  dplyr::mutate('Centre_Cadre' = case_when(
    `Cadre_Centre` == "GDMO_CHC" ~ "CHC-GDMOs",
    `Cadre_Centre` == "Nurse_CHC" ~ "CHC-Nurses",
    `Cadre_Centre` == "Phys_CHC" ~ "CHC-Physicians",
    `Cadre_Centre` == "Surg_CHC" ~ "CHC-Surgeons",
    `Cadre_Centre` == "Paed_CHC" ~ "CHC-Paediatricians",
    `Cadre_Centre` == "OBGYN_CHC" ~ "CHC-OBGYNs",
    `Cadre_Centre` == "Doctor_PHC" ~ "PHC-Doctors",
    `Cadre_Centre` == "Nurse_PHC" ~ "PHC-Nurses")) %>%
  dplyr::filter(.data = ., df.wisn.exp$Facility == "Community Health Centre (CHC)") %>%
  ggstatsplot::grouped_ggbetweenstats(
    data = .,
    x = State,
    y = WISN,
    grouping.var = Centre_Cadre,
    xlab = "States",
    ylab = "WISN values (unrounded)",
    type = 'np',
    pairwise.display = "significant", # display only significant pairwise comparisons
    p.adjust.method = "holm", # adjust p-values for multiple tests using this method
    ggtheme = theme_bw(),
    package = "ggsci",
    palette = "default_aaas",
    outlier.tagging = F,
    ggstatsplot.layer = FALSE,
    #outlier.label = `ABCE Facility ID`,
    title.prefix = "Centre-Cadre",
    plotgrid.args = list(nrow = 2, ncol = 3))

ggsave("../analysis/CHC_cadres_between_states.png", Bet_states_CHC_cadres, device = "png", dpi = 300, width = 30, height = 16)

```

``````{r Modeling for average WISN @Siddhesh}
#We use Generalized Estimating Equations (GEE) to calculate population-averaged effects for urban and rural situated centres, taking into account correlations due to state and years. Here, we fit the Poisson distributions with log-links, considering rounded-up WISN count values.    

#Model for average WISN-based need 
model.fit <- function (df){
 fit.ex <- geeglm(WISN_round ~ State + Year, 
                              id = customid, 
                              family = poisson(), 
                              corstr = 'exchangeable',
                              data = df)
 fit.ind <- geeglm(WISN_round ~ State + Year, 
                              id = customid, 
                              family = poisson(), 
                              corstr = 'independence',
                              data = df)
 fit.ar <- geeglm(WISN_round ~ State + Year, 
                              id = customid, 
                              family = poisson(), 
                              corstr = 'ar1',
                              data = df)
 pred.ex <- data.frame(summary(emmeans(fit.ex, ~ 1, type = "response")))
 pred.ind <- data.frame(summary(emmeans(fit.ind, ~ 1, type = "response")))
 pred.ar <- data.frame(summary(emmeans(fit.ar, ~ 1, type = "response")))
 pred.ex$QIC <- geepack::QIC(fit.ex)[1]
 pred.ind$QIC <- geepack::QIC(fit.ind)[1]
 pred.ar$QIC <- geepack::QIC(fit.ar)[1]
 pred <- dplyr::bind_rows(list(fit.ex = pred.ex, fit.ind = pred.ind, fit.ar = pred.ar), .id ='source')
 df.fit <- pred %>%
  filter(QIC == min(QIC)) 
 num<- count(df)
 df.fit$n <- num$n 
 return(df.fit)
}

#Fitting models to cadres (ALL RURAL)
GDMO_CHC <- model.fit(cadres$GDMO_CHC)
DOC_PHC <- model.fit(cadres$Doctor_PHC) 
NURSE_CHC <- model.fit(cadres$Nurse_CHC)
NURSE_PHC <- model.fit(cadres$Nurse_PHC) 
PHY_CHC <- model.fit(cadres$Phys_CHC)
SUR_CHC <- model.fit(cadres$Surg_CHC)
OBGY_CHC <- model.fit(cadres$OBGYN_CHC)
PAED_CHC <- model.fit(cadres$Paed_CHC)

#Final dataframe for mean WISN values
df.cadrecentres <- dplyr::bind_rows(list(GDMO_CHC = GDMO_CHC,
                                    NURSE_CHC = NURSE_CHC,
                                    PHY_CHC = PHY_CHC,
                                    SUR_CHC = SUR_CHC,
                                    PAED_CHC = PAED_CHC,
                                    OBGY_CHC = OBGY_CHC,
                                    DOC_PHC = DOC_PHC,
                                    NURSE_PHC = NURSE_PHC),
                                    .id = 'cadre_centre')

df.cadrecentres <- setnames(df.cadrecentres, old = c('source', 'rate', 'asymp.LCL', 'asymp.UCL'), 
         new = c('GEE correlation structure', 'Mean WISN-based need', 'Lower 95% CI', 'Upper 95% CI'))
df.means <- df.cadrecentres %>%
  dplyr::mutate('Working Correlation Matrix (GEE)'  = case_when(
    `GEE correlation structure` == 'fit.ar' ~ 'auto-correlation',
    `GEE correlation structure` == 'fit.ind' ~ 'independence',
    `GEE correlation structure` == 'fit.ex' ~ 'exchangeable')) %>%
  separate(cadre_centre, into = c('Cadre', 'Centre'), sep = '_')
df.means$`Centre-Cadre` <- paste(df.means$Centre, df.means$Cadre, sep = '-')
df.means <- df.means %>%
  dplyr::mutate('Centre-Cadre comb.' = case_when(
    `Centre-Cadre` == "CHC-GDMO" ~ "CHC-GDMOs",
    `Centre-Cadre` == "CHC-NURSE" ~ "CHC-Nurses",
    `Centre-Cadre` == "CHC-PHY" ~ "CHC-Physicians",
    `Centre-Cadre` == "CHC-SUR" ~ "CHC-Surgeons",
    `Centre-Cadre` == "CHC-PAED" ~ "CHC-Paediatricians",
    `Centre-Cadre` == "CHC-OBGY" ~ "CHC-OBGYNs",
    `Centre-Cadre` == "PHC-DOC" ~ "PHC-Doctors",
    `Centre-Cadre` == "PHC-NURSE" ~ "PHC-Nurses"))
df.means$`Mean WISN-based need (rounded)` <- wisn_rounding(df.means$`Mean WISN-based need`)
df.means$`Lower 95% CI (rounded)` <- wisn_rounding(df.means$`Lower 95% CI`)
df.means$`Upper 95% CI (rounded)` <- wisn_rounding(df.means$`Upper 95% CI`)
drops <- c('X1', 'df', 'GEE correlation structure', 'Centre-Cadre')
df.means <- df.means[, !(names(df.means) %in% drops)]
df.means <- df.means %>%
  rename(`Centre-Cadre` = `Centre-Cadre comb.`) %>%
  dplyr::select(Cadre, Centre, `Centre-Cadre`, n, 
         `Mean WISN-based need`, SE,
         `Lower 95% CI`, `Upper 95% CI`,
         QIC, `Mean WISN-based need (rounded)`,
         `Lower 95% CI (rounded)`, `Upper 95% CI (rounded)`,
         `Working Correlation Matrix (GEE)`)

#Saving frame to file
write.csv(df.means, '../analysis/Data_WISN_means.csv')

mean_wisn_plot <- 
  ggplot(df.means, aes(x= `Mean WISN-based need (rounded)`, y=`Centre-Cadre`)) + 
  geom_point(size = 5, shape = 124, color = "red") + geom_pointrange(aes(xmin=`Lower 95% CI`, xmax=`Upper 95% CI (rounded)`), shape = 124, size = 0.5) +
  theme_ggstatsplot() +
  theme(legend.position = "none") +
  xlab("WISN-based requirement values (rounded)") + 
  ylab("HRH Centre-Cadre combinations")

ggsave("../analysis/WISN_modeled_means.png", mean_wisn_plot, device = "png", dpi = 300, width = 8, height = 5)
```

``````{r Modeling for average WISN wihtout TN @Siddhesh}
#Without TN
df.wisn_TN_removed <- df.wisn %>%
  filter(!(State == 'TN'))

#Create cadre-centre dataframes
wisn.split_TN_removed <- split(df.wisn_TN_removed, interaction(df.wisn_TN_removed$Cadre, df.wisn_TN_removed$Facility), drop = TRUE)
cadres_TN_removed <- list(GDMO_CHC = wisn.split_TN_removed$`Medical officer.Community Health Centre (CHC)`,
              Doctor_PHC = wisn.split_TN_removed$`Medical officer.Primary Health Centre (PHC)`,
              Nurse_CHC = wisn.split_TN_removed$`Nurses.Community Health Centre (CHC)`, 
              Nurse_PHC = wisn.split_TN_removed$`Nurses.Primary Health Centre (PHC)`,
              Phys_CHC = wisn.split_TN_removed$`Medical specialist.Community Health Centre (CHC)`,
              Surg_CHC = wisn.split_TN_removed$`Surgery specialist.Community Health Centre (CHC)`,
             OBGYN_CHC = wisn.split_TN_removed$`O and G specialist.Community Health Centre (CHC)`,
             Paed_CHC = wisn.split_TN_removed$`Paedistrician.Community Health Centre (CHC)`)
  

GDMO_CHC_TN_removed <- model.fit(cadres_TN_removed$GDMO_CHC)
DOC_PHC_TN_removed <- model.fit(cadres_TN_removed$Doctor_PHC) 
NURSE_CHC_TN_removed <- model.fit(cadres_TN_removed$Nurse_CHC)
NURSE_PHC_TN_removed <- model.fit(cadres_TN_removed$Nurse_PHC) 
PHY_CHC_TN_removed <- model.fit(cadres_TN_removed$Phys_CHC)
SUR_CHC_TN_removed <- model.fit(cadres_TN_removed$Surg_CHC)
OBGY_CHC_TN_removed <- model.fit(cadres_TN_removed$OBGYN_CHC)
PAED_CHC_TN_removed <- model.fit(cadres_TN_removed$Paed_CHC)

#Final dataframe for mean WISN values
df.cadrecentres_TN_removed <- dplyr::bind_rows(list(GDMO_CHC = GDMO_CHC_TN_removed,
                                    NURSE_CHC = NURSE_CHC_TN_removed,
                                    PHY_CHC = PHY_CHC_TN_removed,
                                    SUR_CHC = SUR_CHC_TN_removed,
                                    PAED_CHC = PAED_CHC_TN_removed,
                                    OBGY_CHC = OBGY_CHC_TN_removed,
                                    DOC_PHC = DOC_PHC_TN_removed,
                                    NURSE_PHC = NURSE_PHC_TN_removed),
                                    .id = 'cadre_centre')

df.cadrecentres_TN_removed <- setnames(df.cadrecentres_TN_removed, old = c('source', 'rate', 'asymp.LCL', 'asymp.UCL'), 
         new = c('GEE correlation structure', 'Mean WISN-based need', 'Lower 95% CI', 'Upper 95% CI'))
df.means_TN_removed <- df.cadrecentres_TN_removed %>%
  dplyr::mutate('Working Correlation Matrix (GEE)'  = case_when(
    `GEE correlation structure` == 'fit.ar' ~ 'auto-correlation',
    `GEE correlation structure` == 'fit.ind' ~ 'independence',
    `GEE correlation structure` == 'fit.ex' ~ 'exchangeable')) %>%
  separate(cadre_centre, into = c('Cadre', 'Centre'), sep = '_')
df.means_TN_removed$`Centre-Cadre` <- paste(df.means_TN_removed$Centre, df.means_TN_removed$Cadre, sep = '-')
df.means_TN_removed <- df.means_TN_removed %>%
  dplyr::mutate('Centre-Cadre comb.' = case_when(
    `Centre-Cadre` == "CHC-GDMO" ~ "CHC-GDMOs",
    `Centre-Cadre` == "CHC-NURSE" ~ "CHC-Nurses",
    `Centre-Cadre` == "CHC-PHY" ~ "CHC-Physicians",
    `Centre-Cadre` == "CHC-SUR" ~ "CHC-Surgeons",
    `Centre-Cadre` == "CHC-PAED" ~ "CHC-Paediatricians",
    `Centre-Cadre` == "CHC-OBGY" ~ "CHC-OBGYNs",
    `Centre-Cadre` == "PHC-DOC" ~ "PHC-Doctors",
    `Centre-Cadre` == "PHC-NURSE" ~ "PHC-Nurses"))
df.means_TN_removed$`Mean WISN-based need (rounded)` <- wisn_rounding(df.means_TN_removed$`Mean WISN-based need`)
df.means_TN_removed$`Lower 95% CI (rounded)` <- wisn_rounding(df.means_TN_removed$`Lower 95% CI`)
df.means_TN_removed$`Upper 95% CI (rounded)` <- wisn_rounding(df.means_TN_removed$`Upper 95% CI`)
drops <- c('X1', 'df', 'GEE correlation structure', 'Centre-Cadre')
df.means_TN_removed <- df.means_TN_removed[, !(names(df.means_TN_removed) %in% drops)]
df.means_TN_removed <- df.means_TN_removed %>%
  rename(`Centre-Cadre` = `Centre-Cadre comb.`) %>%
  dplyr::select(Cadre, Centre, `Centre-Cadre`, n, 
         `Mean WISN-based need`, SE,
         `Lower 95% CI`, `Upper 95% CI`,
         QIC, `Mean WISN-based need (rounded)`,
         `Lower 95% CI (rounded)`, `Upper 95% CI (rounded)`,
         `Working Correlation Matrix (GEE)`)


#Saving frame to file
write.csv(df.means_TN_removed, "../analysis/Data_WISN_means_TN_removed.csv")
```

```{r some small things for manuscript}

#Facility count
df.wisn.exp %>%
  distinct(`ABCE Facility ID`) %>%
  count()

#State-wise
df.wisn.exp %>%
  group_by(State) %>%
  distinct(`ABCE Facility ID`) %>%
  count()

#Year-wise
df.wisn.exp %>%
  group_by(Year) %>%
  distinct(`ABCE Facility ID`) %>%
  count()

#State-year wise
df.wisn.exp %>%
  group_by(State, Year) %>%
  distinct(`ABCE Facility ID`) %>%
  count()

#Descriptives overall
stat.desc(cadres$Nurse_PHC$WISN_round)
stat.desc(cadres$Doctor_PHC$WISN_round)
stat.desc(cadres$Nurse_CHC$WISN_round)
stat.desc(cadres$GDMO_CHC$WISN_round)
stat.desc(cadres$Phys_CHC$WISN_round)
stat.desc(cadres$Surg_CHC$WISN_round)
stat.desc(cadres$OBGYN_CHC$WISN_round)
stat.desc(cadres$Paed_CHC$WISN_round)

#Finding sanctioning diffs
wisn.states.inter <- read.csv("../analysis/Data_RHS_WISN_comparision.csv")
wisn.states.inter <- wisn.states.inter[-c(37),]
wisn.states.inter %>%
  filter(DOC_PHC_R_S_WISN_diff_per_centre_sanctioning_problem == "Under sanctioning") %>%
  nrow()

```

Note that the `echo = FALSE` parameter was added to the code chunk to prevent printing of the R code that generated the plot.
