# Supplementary material for: Workforce problems at rural public health-centres in India: a WISN retrospective analysis and national-level modelling study
Source: Hum Resour Health. 2022 Jan 28;19(Suppl 1):147. doi: 10.1186/s12960-021-00687-9 (PMC8796332; doi:10.1186/s12960-021-00687-9)
Supplement: Supplementary file 5 — Additional file 5: A This R markdown contains code for WISN calculations conducted for ABCE facility survey data. The output file generated by the R code is used as input for Additional file 4B. B This R markdown contains code for multiple analyses and generates Tables 2 and 3, Additional file 5A, and figures in Additional file 6A–B among other interim outputs. It inputs data from Additional file 4A and provides input for Additional file 4C. C This R markdown contains code for multiple analyses and generates Figs. 2A–H, 3A–H, and 4A–H, Additional file 5B–C, figures in Additional files 7 and 8, and data for Table 1. It inputs some data from Additional file 4B and RHS source. D This R markdown contains code for some post analysis and generates Fig. 1A–B, Table 4 and extra figure related to Table 3. It inputs data from Additional file 4C. [file 12960_2021_687_MOESM5_ESM.zip › WISN_Additional_File_5CR0.Rmd]

---
title: "WISN comparision"
author: "Yash"
date: "13/12/2020"
output: html_document
---
# Workforce problems at rural public health-centres in India: A WISN retrospective analysis and national-level modelling study
# ASAR

Analyzing WISN for cadres at individual facility level (across year) for each state
Calculating India stats


```{r packages}
library(reticulate)
#use_python("/usr/local/bin/python")
#use_virtualenv("myenv")
library(tidyverse)

library(ggplot2)

library(maptools)
library(rgeos)
library(ggmap)
library(scales)
library(mapproj)
library(sf)
library(cowplot)

library(RColorBrewer)
set.seed(8000)

```

### India stats | maps
* difference | P - WISN
* ratio | P / WISN
* difference | S - WISN

. --------------------------------------------------
> Cadre @ Facility
for,
  #     | Cadre           | Facility
  ----- | -----           | -----
  1     | OBGYN           | CHC
  2     | Surgery         | CHC
  3     | Eye             | CHC         ----- X
  4     | Child           | CHC
  5     | Medicine        | CHC
  ----- | -----           | -----
  6     | MO              | PHC
  7     | MO              | CHC
  8     | MO              | DH          - XXXXX
  ----- | -----           | -----
  9     | Nurses          | PHC
  10    | Nurses          | CHC

# Read Data

```{r get data}
# RHS 2019 data
data_rhs <- read_csv("../data/RHS/RHS_Combined_2019.csv")
as_tibble(data_rhs)

data_rhs <- data_rhs %>% dplyr::select(ST,
                                ###
                                F_DH,
                                F_SDH,
                                F_CHC_R,
                                F_PHC_R,
                                #F_CHC_IPHS_R, # as per IPHS norms
                                #F_PHC_IPHS_R,
                                ###
                                OBGY_CHC_R_S, OBGY_CHC_R_P, # OBGYN
                                SUR_CHC_R_S, SUR_CHC_R_P, # Surgery
                                PAED_CHC_R_S, PAED_CHC_R_P, # Child
                                PHY_CHC_R_S, PHY_CHC_R_P, # Medical 
                                DOC_PHC_R_S, DOC_PHC_R_P, # MO
                                GDMO_AL_CHC_R_S, GDMO_AL_CHC_R_P, # MO
                                DOC_DH_S, DOC_DH_P, # MO ?
                                DOC_SDH_S, DOC_SDH_P, # MO ?
                                NURSE_CHC_R_S, NURSE_CHC_R_P, # Nurses
                                NURSE_PHC_R_S, NURSE_PHC_R_P # NUrses
                                )

data_wisn_avg <- read_csv("../analysis/Data_WISN_means.csv")
data_wisn_avg

```

```{r RHS missing data}
library(purrr)
library(repurrrsive)
library(data.table)

# RHS 2019 data
data_rhs <- read_csv("../data/RHS/RHS_Combined_2019.csv")
#as_tibble(data_rhs)

data_rhs <- data_rhs %>% dplyr::select(ST,
                                ###
                                F_DH,
                                F_SDH,
                                F_CHC_R,
                                F_PHC_R,
                                #F_CHC_IPHS_R, # as per IPHS norms
                                #F_PHC_IPHS_R,
                                ###
                                OBGY_CHC_R_S, OBGY_CHC_R_P, # OBGYN
                                SUR_CHC_R_S, SUR_CHC_R_P, # Surgery
                                PAED_CHC_R_S, PAED_CHC_R_P, # Child
                                PHY_CHC_R_S, PHY_CHC_R_P, # Medical 
                                DOC_PHC_R_S, DOC_PHC_R_P, # MO
                                GDMO_AL_CHC_R_S, GDMO_AL_CHC_R_P, # MO
                                DOC_DH_S, DOC_DH_P, # MO ?
                                DOC_SDH_S, DOC_SDH_P, # MO ?
                                NURSE_CHC_R_S, NURSE_CHC_R_P, # Nurses
                                NURSE_PHC_R_S, NURSE_PHC_R_P # NUrses
                                )
# removing *
data_rhs <- within(data_rhs, ST[ST == 'Andhra Pradesh*'] <- 'Andhra Pradesh')
data_rhs <- within(data_rhs, ST[ST == 'Telangana*'] <- 'Telangana')
# replace "0" with NA | for center
data_rhs <- within(data_rhs, F_CHC_R[F_CHC_R == 0] <- NA)
data_rhs <- within(data_rhs, F_PHC_R[F_PHC_R == 0] <- NA)
# col names
rhs_col <- colnames(data_rhs)
rhs_col <- rhs_col[-1]

rhs_missing <- apply(is.na(data_rhs), 2, which)

st_name <- c()
n_missing <- c()
for (i in rhs_missing) {
  st_name <- append(st_name, 
                    gsub("haracter0", "",
                         gsub("[[:punct:]]", "",
                              gsub("^c", "",
                                   as.character(data_rhs[i, "ST"]))))
                    )
  n_missing <- append(n_missing, length(i))
}
st_name

missing_df <- data.frame(
  variable = rhs_col,
  missing_count = n_missing[-1],
  missing_state = st_name[-1]
)
missing_df <- missing_df[!missing_df$missing_count == 0,]

write.csv(missing_df, "../analysis/Data_RHS_missing_data.csv")

```

### Compare
```{r compare & store}

# replace "0" with NA | for center
data_rhs <- within(data_rhs, F_CHC_R[F_CHC_R == 0] <- NA)
data_rhs <- within(data_rhs, F_PHC_R[F_PHC_R == 0] <- NA)

data_compare <- data_rhs %>%
  mutate(
    OBGY_CHC_R_WISN = F_CHC_R * data_wisn_avg$`Mean WISN-based need (rounded)`[data_wisn_avg$Cadre == 'OBGY'],
    SUR_CHC_R_WISN = F_CHC_R * data_wisn_avg$`Mean WISN-based need (rounded)`[data_wisn_avg$Cadre == 'SUR'],
    PAED_CHC_R_WISN = F_CHC_R * data_wisn_avg$`Mean WISN-based need (rounded)`[data_wisn_avg$Cadre == 'PAED'],
    PHY_CHC_R_WISN = F_CHC_R * data_wisn_avg$`Mean WISN-based need (rounded)`[data_wisn_avg$Cadre == 'PHY'],
    DOC_PHC_R_WISN = F_PHC_R * data_wisn_avg$`Mean WISN-based need (rounded)`[data_wisn_avg$Cadre == 'DOC'],
    GDMO_AL_CHC_R_WISN = F_CHC_R * data_wisn_avg$`Mean WISN-based need (rounded)`[data_wisn_avg$Cadre == 'GDMO'],
    NURSE_CHC_R_WISN = F_CHC_R * data_wisn_avg$`Mean WISN-based need (rounded)`[data_wisn_avg$Centre == 'CHC' & data_wisn_avg$Cadre == 'NURSE'],
    NURSE_PHC_R_WISN = F_PHC_R * data_wisn_avg$`Mean WISN-based need (rounded)`[data_wisn_avg$Centre == 'PHC' & data_wisn_avg$Cadre == 'NURSE'],
    #,
    OBGY_CHC_R_WISN_Lower = F_CHC_R * data_wisn_avg$`Lower 95% CI (rounded)`[data_wisn_avg$Cadre == 'OBGY'],
    SUR_CHC_R_WISN_Lower = F_CHC_R * data_wisn_avg$`Lower 95% CI (rounded)`[data_wisn_avg$Cadre == 'SUR'],
    PAED_CHC_R_WISN_Lower = F_CHC_R * data_wisn_avg$`Lower 95% CI (rounded)`[data_wisn_avg$Cadre == 'PAED'],
    PHY_CHC_R_WISN_Lower = F_CHC_R * data_wisn_avg$`Lower 95% CI (rounded)`[data_wisn_avg$Cadre == 'PHY'],
    DOC_PHC_R_WISN_Lower = F_PHC_R * data_wisn_avg$`Lower 95% CI (rounded)`[data_wisn_avg$Cadre == 'DOC'],
    GDMO_AL_CHC_R_WISN_Lower = F_CHC_R * data_wisn_avg$`Lower 95% CI (rounded)`[data_wisn_avg$Cadre == 'GDMO'],
    NURSE_CHC_R_WISN_Lower = F_CHC_R * data_wisn_avg$`Lower 95% CI (rounded)`[data_wisn_avg$Centre == 'CHC' & data_wisn_avg$Cadre == 'NURSE'],
    NURSE_PHC_R_WISN_Lower = F_PHC_R * data_wisn_avg$`Lower 95% CI (rounded)`[data_wisn_avg$Centre == 'PHC' & data_wisn_avg$Cadre == 'NURSE'],
    #,
    OBGY_CHC_R_WISN_Upper = F_CHC_R * data_wisn_avg$`Upper 95% CI (rounded)`[data_wisn_avg$Cadre == 'OBGY'],
    SUR_CHC_R_WISN_Upper = F_CHC_R * data_wisn_avg$`Upper 95% CI (rounded)`[data_wisn_avg$Cadre == 'SUR'],
    PAED_CHC_R_WISN_Upper = F_CHC_R * data_wisn_avg$`Upper 95% CI (rounded)`[data_wisn_avg$Cadre == 'PAED'],
    PHY_CHC_R_WISN_Upper = F_CHC_R * data_wisn_avg$`Upper 95% CI (rounded)`[data_wisn_avg$Cadre == 'PHY'],
    DOC_PHC_R_WISN_Upper = F_PHC_R * data_wisn_avg$`Upper 95% CI (rounded)`[data_wisn_avg$Cadre == 'DOC'],
    GDMO_AL_CHC_R_WISN_Upper = F_CHC_R * data_wisn_avg$`Upper 95% CI (rounded)`[data_wisn_avg$Cadre == 'GDMO'],
    NURSE_CHC_R_WISN_Upper = F_CHC_R * data_wisn_avg$`Upper 95% CI (rounded)`[data_wisn_avg$Centre == 'CHC' & data_wisn_avg$Cadre == 'NURSE'],
    NURSE_PHC_R_WISN_Upper = F_PHC_R * data_wisn_avg$`Upper 95% CI (rounded)`[data_wisn_avg$Centre == 'PHC' & data_wisn_avg$Cadre == 'NURSE'],
    #,
    # OBGYN
    OBGY_CHC_R_P_WISN_diff = OBGY_CHC_R_P - OBGY_CHC_R_WISN,
    OBGY_CHC_R_P_WISN_ratio = OBGY_CHC_R_P / OBGY_CHC_R_WISN,
    OBGY_CHC_R_S_WISN_diff = OBGY_CHC_R_S - OBGY_CHC_R_WISN,
    OBGY_CHC_R_P_WISN_diff_per_centre = OBGY_CHC_R_P_WISN_diff / F_CHC_R,
    OBGY_CHC_R_S_WISN_diff_per_centre = OBGY_CHC_R_S_WISN_diff / F_CHC_R,
    # Surgery
    SUR_CHC_R_P_WISN_diff = SUR_CHC_R_P - SUR_CHC_R_WISN,
    SUR_CHC_R_P_WISN_ratio = SUR_CHC_R_P / SUR_CHC_R_WISN,
    SUR_CHC_R_S_WISN_diff = SUR_CHC_R_S - SUR_CHC_R_WISN,
    SUR_CHC_R_P_WISN_diff_per_centre = SUR_CHC_R_P_WISN_diff / F_CHC_R,
    SUR_CHC_R_S_WISN_diff_per_centre = SUR_CHC_R_S_WISN_diff / F_CHC_R,
    # Child
    PAED_CHC_R_P_WISN_diff = PAED_CHC_R_P - PAED_CHC_R_WISN,
    PAED_CHC_R_P_WISN_ratio = PAED_CHC_R_P / PAED_CHC_R_WISN,
    PAED_CHC_R_S_WISN_diff = PAED_CHC_R_S - PAED_CHC_R_WISN,
    PAED_CHC_R_P_WISN_diff_per_centre = PAED_CHC_R_P_WISN_diff / F_CHC_R,
    PAED_CHC_R_S_WISN_diff_per_centre = PAED_CHC_R_S_WISN_diff / F_CHC_R,
    # Medicine
    PHY_CHC_R_P_WISN_diff = PHY_CHC_R_P - PHY_CHC_R_WISN, 
    PHY_CHC_R_P_WISN_ratio = PHY_CHC_R_P / PHY_CHC_R_WISN,
    PHY_CHC_R_S_WISN_diff = PHY_CHC_R_S - PHY_CHC_R_WISN,
    PHY_CHC_R_P_WISN_diff_per_centre = PHY_CHC_R_P_WISN_diff / F_CHC_R,
    PHY_CHC_R_S_WISN_diff_per_centre = PHY_CHC_R_S_WISN_diff / F_CHC_R,
    # MO | PHC
    DOC_PHC_R_P_WISN_diff = DOC_PHC_R_P - DOC_PHC_R_WISN,
    DOC_PHC_R_P_WISN_ratio = DOC_PHC_R_P / DOC_PHC_R_WISN,
    DOC_PHC_R_S_WISN_diff = DOC_PHC_R_S - DOC_PHC_R_WISN,
    DOC_PHC_R_P_WISN_diff_per_centre = DOC_PHC_R_P_WISN_diff / F_PHC_R,
    DOC_PHC_R_S_WISN_diff_per_centre = DOC_PHC_R_S_WISN_diff / F_PHC_R,
    # MO | CHC
    GDMO_AL_CHC_R_P_WISN_diff = GDMO_AL_CHC_R_P - GDMO_AL_CHC_R_WISN,
    GDMO_AL_CHC_R_P_WISN_ratio = GDMO_AL_CHC_R_P / GDMO_AL_CHC_R_WISN,
    GDMO_AL_CHC_R_S_WISN_diff = GDMO_AL_CHC_R_S - GDMO_AL_CHC_R_WISN,
    GDMO_AL_CHC_R_P_WISN_diff_per_centre = GDMO_AL_CHC_R_P_WISN_diff / F_CHC_R,
    GDMO_AL_CHC_R_S_WISN_diff_per_centre = GDMO_AL_CHC_R_S_WISN_diff / F_CHC_R,
    # Nurse | CHC
    NURSE_CHC_R_P_WISN_diff = NURSE_CHC_R_P - NURSE_CHC_R_WISN,
    NURSE_CHC_R_P_WISN_ratio = NURSE_CHC_R_P / NURSE_CHC_R_WISN,
    NURSE_CHC_R_S_WISN_diff = NURSE_CHC_R_S - NURSE_CHC_R_WISN,
    NURSE_CHC_R_P_WISN_diff_per_centre = NURSE_CHC_R_P_WISN_diff / F_CHC_R,
    NURSE_CHC_R_S_WISN_diff_per_centre = NURSE_CHC_R_S_WISN_diff / F_CHC_R,
    # Nurse | PHC
    NURSE_PHC_R_P_WISN_diff = NURSE_PHC_R_P - NURSE_PHC_R_WISN,
    NURSE_PHC_R_P_WISN_ratio = NURSE_PHC_R_P / NURSE_PHC_R_WISN,
    NURSE_PHC_R_S_WISN_diff = NURSE_PHC_R_S - NURSE_PHC_R_WISN,
    NURSE_PHC_R_P_WISN_diff_per_centre = NURSE_PHC_R_P_WISN_diff / F_PHC_R,
    NURSE_PHC_R_S_WISN_diff_per_centre = NURSE_PHC_R_S_WISN_diff / F_PHC_R,
    )

write.csv(data_compare, "../analysis/Data_RHS_WISN_comparision.csv")

```

```{r WISN interpretation labels}
#data_compare <- read_csv("../analysis/Data_RHS_WISN_comparision.csv")

#Sanctioning difference | "_sanctioning_problem"
label_s_wisn_difference <- function(x){
  ifelse(x < 0, "Under sanctioning",
          ifelse(x == 0, "Optimal sanctioning", "Over sanctioning"))
  }
#label_s_wisn_difference(data_compare$DOC_PHC_R_S_WISN_diff)
label_S_diff_df <- as.data.frame(label_s_wisn_difference(data_compare[grepl("_S_WISN_diff", names(data_compare))]))
names(label_S_diff_df) <- gsub("_diff$", "_diff_sanctioning_problem", names(label_S_diff_df), fixed = FALSE)
names(label_S_diff_df) <- gsub("_centre$", "_centre_sanctioning_problem", names(label_S_diff_df), fixed = FALSE)

#Positioning difference | "_workforce_problem"
label_p_wisn_difference <- function(x){
  ifelse(x < 0, "Shortage",
          ifelse(x == 0, "Balance", "Surplus"))
  }
#label_p_wisn_difference(data_compare$DOC_PHC_R_P_WISN_diff)
label_P_diff_df <- as.data.frame(label_p_wisn_difference(data_compare[grepl("_P_WISN_diff", names(data_compare))]))
names(label_P_diff_df) <- gsub("_diff$", "_diff_workforce_problem", names(label_P_diff_df), fixed = FALSE)
names(label_P_diff_df) <- gsub("_centre$", "_centre_workforce_problem", names(label_P_diff_df), fixed = FALSE)

#Position ratio | "_workload_pressure"
label_p_wisn_ratio <- function(x){
  ifelse(x > 1, "None",
          ifelse(x == 1, "Normal",
                 ifelse(x > 0.75, "Low",
                        ifelse(x > 0.5, "Medium",
                               ifelse(x > 0.25, "High", "Very High")))))
  }
#label_p_wisn_ratio(data_compare$DOC_PHC_R_S_WISN_diff)
label_P_ratio_df <- as.data.frame(label_p_wisn_ratio(data_compare[grepl("_P_WISN_ratio", names(data_compare))]))
names(label_P_ratio_df) <- gsub("_ratio$", "_ratio_workforce_pressure", names(label_P_ratio_df), fixed = FALSE)

# add label to main file
data_compare_label <- cbind(data_compare, label_P_diff_df, label_P_ratio_df, label_S_diff_df)

write.csv(data_compare_label, "../analysis/Data_RHS_WISN_comparision.csv")

```

```{r dictionary}
#data_compare <- read_csv("../analysis/Data_RHS_WISN_comparision.csv")
data_dict <- colnames(data_compare_label)
#data_dict <- data_dict[-1]
data_dictnames <- c(
  "State",
  "Number of functional District hospitals", "Number of functional Sub divisional hospitals",
  "Number of functional CHCs Rural", "Number of functional PHCs Rural",
  # basic|simple
  "Sanctioned OBGYs at rural CHCs", "In position OBGYs at rural CHCs",
  "Sanctioned Surgeons at rural CHCs", "In position Surgeons at rural CHCs",
  "Sanctioned Paediatricians at rural CHCs", "In position Paediatricians at rural CHCs",
  "Sanctioned Physicians at rural CHCs", "In position Physicians at rural CHCs",
  "Sanctioned Doctors at rural PHCs", "In Position Doctors at rural PHCs",
  "Sanctioned GDMO Allopathic at rural CHCs", "In Position GDMO Allopathic at rural CHCs",
  "Sanctioned Doctors at District hospitals", "In Position Doctors at District hospitals",
  "Sanctioned Doctors at Sub divisional hospitals", "In position Doctors at Sub divisional hospitals",
  "Sanctioned Nursing staff at rural CHCs", "In Position Nursing staff at rural CHCs",
  "Sanctioned Nursing staff at rural PHCs", "In Position Nursing staff at rural PHCs",
  # WISN need
  "WISN based required OBGYs at rural CHCs",
  "WISN based required Surgeons at rural CHCs",
  "WISN based required Paediatricians at rural CHCs",
  "WISN based required Physicians at rural CHCs",
  "WISN based required Doctors at rural PHCs",
  "WISN based required GDMO Allopathic at rural CHCs",
  "WISN based required Nursing staff at rural CHCs",
  "WISN based required Nursing staff at rural PHCs",
  # WISN need _Lower
  "WISN based required OBGYs (Lower 95% CI) at rural CHCs",
  "WISN based required Surgeons (Lower 95% CI) at rural CHCs",
  "WISN based required Paediatricians (Lower 95% CI) at rural CHCs",
  "WISN based required Physicians (Lower 95% CI) at rural CHCs",
  "WISN based required Doctors (Lower 95% CI) at rural PHCs",
  "WISN based required GDMO Allopathic (Lower 95% CI) at rural CHCs",
  "WISN based required Nursing staff (Lower 95% CI) at rural CHCs",
  "WISN based required Nursing staff (Lower 95% CI) at rural PHCs",
  # WISN need _Upper
  "WISN based required OBGYs (Upper 95% CI) at rural CHCs",
  "WISN based required Surgeons (Upper 95% CI) at rural CHCs",
  "WISN based required Paediatricians (Upper 95% CI) at rural CHCs",
  "WISN based required Physicians (Upper 95% CI) at rural CHCs",
  "WISN based required Doctors (Upper 95% CI) at rural PHCs",
  "WISN based required GDMO Allopathic (Upper 95% CI) at rural CHCs",
  "WISN based required Nursing staff (Upper 95% CI) at rural CHCs",
  "WISN based required Nursing staff (Upper 95% CI) at rural PHCs",
  # OBGY
  "WISN difference of OBGYs at rural CHCs",
  "WISN ratio of OBGYs at rural CHCs",
  "Sanctioning difference of OBGYs at rural CHCs",
  "WISN difference (per Centre) of OBGYs at rural CHCs",
  "Sanctioning difference (per Centre) ofOBGYs at rural CHCs",
  # SUR
  "WISN difference of Surgeons at rural CHCs",
  "WISN ratio of Surgeons at rural CHCs",
  "Sanctioning difference of Surgeons at rural CHCs",
  "WISN difference (per Centre) of Surgeons at rural CHCs",
  "Sanctioning difference (per Centre) ofSurgeons at rural CHCs",
  # PAED
  "WISN difference of Paediatricians at rural CHCs",
  "WISN ratio of Paediatricians at rural CHCs",
  "Sanctioning difference of Paediatricians at rural CHCs",
  "WISN difference (per Centre) of Paediatricians at rural CHCs",
  "Sanctioning difference (per Centre) ofPaediatricians at rural CHCs",
  # PHY
  "WISN difference of Physicians at rural CHCs",
  "WISN ratio of Physicians at rural CHCs",
  "Sanctioning difference of Physicians at rural CHCs",
  "WISN difference (per Centre) of Physicians at rural CHCs",
  "Sanctioning difference (per Centre) ofPhysicians at rural CHCs",
  # Doc
  "WISN difference of Doctors at rural PHCs",
  "WISN ratio of Doctors at rural PHCs",
  "Sanctioning difference of Doctors at rural PHCs",
  "WISN difference (per Centre) of Doctors at rural PHCs",
  "Sanctioning difference (per Centre) ofDoctors at rural PHCs",
  # GDMO
  "WISN difference of GDMO Allopathic at rural CHCs",
  "WISN ratio of GDMO Allopathic at rural CHCs",
  "Sanctioning difference of GDMO Allopathic at rural CHCs",
  "WISN difference (per Centre) of GDMO Allopathic at rural CHCs",
  "Sanctioning difference (per Centre) ofGDMO Allopathic at rural CHCs",
  # Nurse CHC
  "WISN difference of Nursing staff at rural CHCs",
  "WISN ratio of Nursing staff at rural CHCs",
  "Sanctioning difference of Nursing staff at rural CHCs",
  "WISN difference (per Centre) of Nursing staff at rural CHCs",
  "Sanctioning difference (per Centre) ofNursing staff at rural CHCs",
  # Nurse PHC
  "WISN difference of Nursing staff at rural PHCs",
  "WISN ratio of Nursing staff at rural PHCs",
  "Sanctioning difference of Nursing staff at rural PHCs",
  "WISN difference (per Centre) of Nursing staff at rural PHCs",
  "Sanctioning difference (per Centre) ofNursing staff at rural PHCs",
  # P_WISN diff label(s) # --------------------------------------------------
  "Workforce problem based on WISN difference of OBGYs at rural CHCs",
  "Workforce problem based on WISN difference (per Centre) of OBGYs at rural CHCs",
  "Workforce problem based on WISN difference of Surgeons at rural CHCs",
  "Workforce problem based on WISN difference (per Centre) of Surgeons at rural CHCs",
  "Workforce problem based on WISN difference of Paediatricians at rural CHCs",
  "Workforce problem based on WISN difference (per Centre) of Paediatricians at rural CHCs",
  "Workforce problem based on WISN difference of Physicians at rural CHCs",
  "Workforce problem based on WISN difference (per Centre) of Physicians at rural CHCs",
  "Workforce problem based on WISN difference of Doctors at rural PHCs",
  "Workforce problem based on WISN difference (per Centre) of Doctors at rural PHCs",
  "Workforce problem based on WISN difference of GDMO Allopathic at rural CHCs",
  "Workforce problem based on WISN difference (per Centre) of GDMO Allopathic at rural CHCs",
  "Workforce problem based on WISN difference of Nursing staff at rural CHCs",
  "Workforce problem based on WISN difference (per Centre) of Nursing staff at rural CHCs",
  "Workforce problem based on WISN difference of Nursing staff at rural PHCs",
  "Workforce problem based on WISN difference (per Centre) of Nursing staff at rural PHCs",
  # P_ratio label(s) # --------------------------------------------------
  "Workforce pressure based on WISN ratio of OBGYs at rural CHCs",
  "Workforce pressure based on WISN ratio of Surgeons at rural CHCs",
  "Workforce pressure based on WISN ratio of Paediatricians at rural CHCs",
  "Workforce pressure based on WISN ratio of Physicians at rural CHCs",
  "Workforce pressure based on WISN ratio of Doctors at rural PHCs",
  "Workforce pressure based on WISN ratio of GDMO Allopathic at rural CHCs",
  "Workforce pressure based on WISN ratio of Nursing staff at rural CHCs",
  "Workforce pressure based on WISN ratio of Nursing staff at rural PHCs",
  # S_WISN diff label(s) # --------------------------------------------------
  "Sanctioning problem based on Sanctioning difference of OBGYs at rural CHCs",
  "Sanctioning problem based on Sanctioning difference (per Centre) of OBGYs at rural CHCs",
  "Sanctioning problem based on Sanctioning difference of Surgeons at rural CHCs",
  "Sanctioning problem based on Sanctioning difference (per Centre) of Surgeons at rural CHCs",
  "Sanctioning problem based on Sanctioning difference of Paediatricians at rural CHCs",
  "Sanctioning problem based on Sanctioning difference (per Centre) of Paediatricians at rural CHCs",
  "Sanctioning problem based on Sanctioning difference of Physicians at rural CHCs",
  "Sanctioning problem based on Sanctioning difference (per Centre) of Physicians at rural CHCs",
  "Sanctioning problem based on Sanctioning difference of Doctors at rural PHCs",
  "Sanctioning problem based on Sanctioning difference (per Centre) of Doctors at rural PHCs",
  "Sanctioning problem based on Sanctioning difference of GDMO Allopathic at rural CHCs",
  "Sanctioning problem based on Sanctioning difference (per Centre) of GDMO Allopathic at rural CHCs",
  "Sanctioning problem based on Sanctioning difference of Nursing staff at rural CHCs",
  "Sanctioning problem based on Sanctioning difference (per Centre) of Nursing staff at rural CHCs",
  "Sanctioning problem based on Sanctioning difference of Nursing staff at rural PHCs",
  "Sanctioning problem based on Sanctioning difference (per Centre) of Nursing staff at rural PHCs"
)

# cbind
#dict_df <- data.frame("variable" = data_dict)#,
#                      "name" = data_dictnames)
#dict_df <- dict_df %>%
#  mutate( name = data_dictnames)
dict_list <- list(variable = data_dict,
                  name = data_dictnames)
dict_df <- data.frame(lapply(dict_list, "length<-", max(lengths(dict_list))))

write.csv(dict_df, "../analysis/Data_RHS_WISN_comparision_Labels.csv")

```

### Plot | Maps
```{r Maps}
data_compare <- read_csv("../analysis/Data_RHS_WISN_comparision.csv")
# replace INF with NA | for plotting
data_compare[sapply(data_compare, is.infinite)] <- NA
# removed "India"
data_compare <- data_compare[!(data_compare$ST == "All India"),]
data_rhs_I <- data_rhs[!(data_rhs$ST == "All India"),]

# removing *
data_compare <- within(data_compare, ST[ST == 'Andhra Pradesh*'] <- 'Andhra Pradesh')
data_compare <- within(data_compare, ST[ST == 'Telangana*'] <- 'Telangana')
data_compare <- rename(data_compare, State = ST)

# Maps
shp <- readShapeSpatial("../analysis/maps/india/india.shp")
#plot(shp)
names(shp)
print(shp$ST_NM)
shp.f <- fortify(shp, region = "ST_NM")
# renaming
# removing *
data_compare <- within(data_compare, State[State == 'A& N Islands'] <- 'Andaman & Nicobar Island')
data_compare <- within(data_compare, State[State == 'Arunachal Pradesh'] <- 'Arunanchal Pradesh')
data_compare <- within(data_compare, State[State == 'D & N Haveli'] <- 'Dadara & Nagar Havelli')
data_compare <- within(data_compare, State[State == 'Delhi'] <- 'NCT of Delhi')

# state names for plot label
cntrd <- coordinates(shp)
coord_df <- data.frame(
  #id = shp$ST_NM,
  id = c('AN', 'AR', 'AS', 'BR',
         'CH', 'CG', 'DH', 'DD',
         'GA', 'GJ', 'HR', 'HP',
         'JK', 'JH', 'KA', 'KL',
         'LD', 'MP', 'MH', 'MN',
         'ML', 'MZ', 'NL', 'DL',
         'PY', 'PB', 'RJ', 'SK',
         'TN', 'TG', 'TR', 'UP',
         'UK', 'WB', 'OR', 'AP'),
  long = cntrd[,1],
  lat = cntrd[,2])
coord_df <- within(coord_df, long[id == 'DD'] <- 72.85235*0.99)
coord_df <- within(coord_df, lat[id == 'DH'] <- 20.19505*0.98)
coord_df <- within(coord_df, long[id == 'GA'] <- 74.05458*0.99)
coord_df <- within(coord_df, long[id == 'PY'] <- 79.75651*1.01)
#coord_df <- within(coord_df, id[id == 'NCT of Delhi'] <- 'Delhi')
```

```{r Panels}
# ==================================================================================================== 
# Map | P WISN diff
# ====================================================================================================
### OBGYN | CHC                                                                 # ====================
plot_df <- data_compare %>% dplyr::select(State, OBGY_CHC_R_P_WISN_diff)               # ----------
plot_df <- rename(plot_df, id = State)
plot_df <- rename(plot_df, count = OBGY_CHC_R_P_WISN_diff)                      # ----------
# merging data
merge.shp.coef <- merge(shp.f, plot_df, by="id", all.x=TRUE)
final.plot <- merge.shp.coef[order(merge.shp.coef$order), ]
# draw map
p_OBGY_CHC <- ggplot() +
  geom_polygon(data = final.plot,
               aes(x = long, y = lat, group = group, fill = count), 
               color = "black", size = 0.25) + 
  coord_map() +
  scale_fill_gradient2(name="WISN difference",
                       low = "orangered",
                       mid = "white",
                       high = "royalblue",
                       midpoint = 0,
                       space = "Lab",
                       na.value = "grey50",
                       guide = "colourbar",
                       aesthetics = "fill") +
  ggtitle("OBGYNs at CHC") +                                                     # ----------
  geom_text(data=coord_df, aes(long, lat, label = id), size=3) +
  xlab('') + ylab('') +
  theme_void() +
  theme(plot.title = element_text(hjust = 0.5))
### SUR | CHC                                                                   # ====================
plot_df <- data_compare %>% dplyr::select(State, SUR_CHC_R_P_WISN_diff)                # ----------
plot_df <- rename(plot_df, id = State)
plot_df <- rename(plot_df, count = SUR_CHC_R_P_WISN_diff)                       # ----------
# merging data
merge.shp.coef <- merge(shp.f, plot_df, by="id", all.x=TRUE)
final.plot <- merge.shp.coef[order(merge.shp.coef$order), ]
# draw map
p_SUR_CHC <- ggplot() +                                                        # ----------
  geom_polygon(data = final.plot,
               aes(x = long, y = lat, group = group, fill = count), 
               color = "black", size = 0.25) + 
  coord_map() +
  scale_fill_gradient2(name="WISN difference",
                       low = "orangered",
                       mid = "white",
                       high = "royalblue",
                       midpoint = 0,
                       space = "Lab",
                       na.value = "grey50",
                       guide = "colourbar",
                       aesthetics = "fill") +
  ggtitle("Surgeons at CHC") +                                                       # ----------
  geom_text(data=coord_df, aes(long, lat, label = id), size=3) +
  xlab('') + ylab('') +
  theme_void() +
  theme(plot.title = element_text(hjust = 0.5))
### PAED | CHC                                                                  # ====================
plot_df <- data_compare %>% dplyr::select(State, PAED_CHC_R_P_WISN_diff)               # ----------
plot_df <- rename(plot_df, id = State)
plot_df <- rename(plot_df, count = PAED_CHC_R_P_WISN_diff)                      # ----------
# merging data
merge.shp.coef <- merge(shp.f, plot_df, by="id", all.x=TRUE)
final.plot <- merge.shp.coef[order(merge.shp.coef$order), ]
# draw map
p_PAED_CHC <- ggplot() +
  geom_polygon(data = final.plot,
               aes(x = long, y = lat, group = group, fill = count), 
               color = "black", size = 0.25) + 
  coord_map() +
  scale_fill_gradient2(name="WISN difference",
                       low = "orangered",
                       mid = "white",
                       high = "royalblue",
                       midpoint = 0,
                       space = "Lab",
                       na.value = "grey50",
                       guide = "colourbar",
                       aesthetics = "fill") +
  ggtitle("Paediatricians at CHC") +                                                      # ----------
  geom_text(data=coord_df, aes(long, lat, label = id), size=3) +
  xlab('') + ylab('') +
  theme_void() +
  theme(plot.title = element_text(hjust = 0.5))
### PHY | CHC                                                                   # ====================
plot_df <- data_compare %>% dplyr::select(State, PHY_CHC_R_P_WISN_diff)                # ----------
plot_df <- rename(plot_df, id = State)
plot_df <- rename(plot_df, count = PHY_CHC_R_P_WISN_diff)                       # ----------
# merging data
merge.shp.coef <- merge(shp.f, plot_df, by="id", all.x=TRUE)
final.plot <- merge.shp.coef[order(merge.shp.coef$order), ]
# draw map
p_PHY_CHC <- ggplot() +                                                        # ----------
  geom_polygon(data = final.plot,
               aes(x = long, y = lat, group = group, fill = count), 
               color = "black", size = 0.25) + 
  coord_map() +
  scale_fill_gradient2(name="WISN difference",
                       low = "orangered",
                       mid = "white",
                       high = "royalblue",
                       midpoint = 0,
                       space = "Lab",
                       na.value = "grey50",
                       guide = "colourbar",
                       aesthetics = "fill") +
  ggtitle("Physicians at CHC") +                                                       # ----------
  geom_text(data=coord_df, aes(long, lat, label = id), size=3) +
  xlab('') + ylab('') +
  theme_void() +
  theme(plot.title = element_text(hjust = 0.5))
### DOC | PHC                                                                   # ====================
plot_df <- data_compare %>% dplyr::select(State, DOC_PHC_R_P_WISN_diff)                # ----------
plot_df <- rename(plot_df, id = State)
plot_df <- rename(plot_df, count = DOC_PHC_R_P_WISN_diff)                       # ----------
# merging data
merge.shp.coef <- merge(shp.f, plot_df, by="id", all.x=TRUE)
final.plot <- merge.shp.coef[order(merge.shp.coef$order), ]
# draw map
p_DOC_PHC <- ggplot() +                                                        # ----------
  geom_polygon(data = final.plot,
               aes(x = long, y = lat, group = group, fill = count), 
               color = "black", size = 0.25) + 
  coord_map() +
  scale_fill_gradient2(name="WISN difference",
                       low = "orangered",
                       mid = "white",
                       high = "royalblue",
                       midpoint = 0,
                       space = "Lab",
                       na.value = "grey50",
                       guide = "colourbar",
                       aesthetics = "fill") +
  ggtitle("Doctors at PHC") +                                                       # ----------
  geom_text(data=coord_df, aes(long, lat, label = id), size=3) +
  xlab('') + ylab('') +
  theme_void() +
  theme(plot.title = element_text(hjust = 0.5))
### GDMO_AL | CHC                                                                   # ====================
plot_df <- data_compare %>% dplyr::select(State, GDMO_AL_CHC_R_P_WISN_diff)                # ----------
plot_df <- rename(plot_df, id = State)
plot_df <- rename(plot_df, count = GDMO_AL_CHC_R_P_WISN_diff)                       # ----------
# merging data
merge.shp.coef <- merge(shp.f, plot_df, by="id", all.x=TRUE)
final.plot <- merge.shp.coef[order(merge.shp.coef$order), ]
# draw map
p_GDMO_AL_CHC <- ggplot() +                                                        # ----------
  geom_polygon(data = final.plot,
               aes(x = long, y = lat, group = group, fill = count), 
               color = "black", size = 0.25) + 
  coord_map() +
  scale_fill_gradient2(name="WISN difference",
                       low = "orangered",
                       mid = "white",
                       high = "royalblue",
                       midpoint = 0,
                       space = "Lab",
                       na.value = "grey50",
                       guide = "colourbar",
                       aesthetics = "fill") +
  ggtitle("GDMOs at CHC") +                                                       # ----------
  geom_text(data=coord_df, aes(long, lat, label = id), size=3) +
  xlab('') + ylab('') +
  theme_void() +
  theme(plot.title = element_text(hjust = 0.5))
### NURSE | CHC                                                                   # ====================
plot_df <- data_compare %>% dplyr::select(State, NURSE_CHC_R_P_WISN_diff)                # ----------
plot_df <- rename(plot_df, id = State)
plot_df <- rename(plot_df, count = NURSE_CHC_R_P_WISN_diff)                       # ----------
# merging data
merge.shp.coef <- merge(shp.f, plot_df, by="id", all.x=TRUE)
final.plot <- merge.shp.coef[order(merge.shp.coef$order), ]
# draw map
p_NURSE_CHC <- ggplot() +                                                        # ----------
  geom_polygon(data = final.plot,
               aes(x = long, y = lat, group = group, fill = count), 
               color = "black", size = 0.25) + 
  coord_map() +
  scale_fill_gradient2(name="WISN difference",
                       low = "orangered",
                       mid = "white",
                       high = "royalblue",
                       midpoint = 0,
                       space = "Lab",
                       na.value = "grey50",
                       guide = "colourbar",
                       aesthetics = "fill") +
  ggtitle("Nurses at CHC") +                                                       # ----------
  geom_text(data=coord_df, aes(long, lat, label = id), size=3) +
  xlab('') + ylab('') +
  theme_void() +
  theme(plot.title = element_text(hjust = 0.5))
### NURSE | PHC                                                                   # ====================
plot_df <- data_compare %>% dplyr::select(State, NURSE_PHC_R_P_WISN_diff)                # ----------
plot_df <- rename(plot_df, id = State)
plot_df <- rename(plot_df, count = NURSE_PHC_R_P_WISN_diff)                       # ----------
# merging data
merge.shp.coef <- merge(shp.f, plot_df, by="id", all.x=TRUE)
final.plot <- merge.shp.coef[order(merge.shp.coef$order), ]
# draw map
p_NURSE_PHC <- ggplot() +                                                        # ----------
  geom_polygon(data = final.plot,
               aes(x = long, y = lat, group = group, fill = count), 
               color = "black", size = 0.25) + 
  coord_map() +
  scale_fill_gradient2(name="WISN difference",
                       low = "orangered",
                       mid = "white",
                       high = "royalblue",
                       midpoint = 0,
                       space = "Lab",
                       na.value = "grey50",
                       guide = "colourbar",
                       aesthetics = "fill") +
  ggtitle("Nurses at PHC") +                                                       # ----------
  geom_text(data=coord_df, aes(long, lat, label = id), size=3) +
  xlab('') + ylab('') +
  theme_void() +
  theme(plot.title = element_text(hjust = 0.5))
# ===========================================================================
plot_grid(p_NURSE_PHC,
          p_DOC_PHC,
          p_NURSE_CHC,
          p_GDMO_AL_CHC,
          p_OBGY_CHC,
          p_SUR_CHC,
          p_PAED_CHC,
          p_PHY_CHC,
          ncol = 4, labels = "AUTO")

ggsave("../analysis/Map_P_WISN_diff_panel.png",dpi = 300, width = 90, height = 40, units = "cm")

# ==================================================================================================== 
# Map | P WISN diff per capita
# ====================================================================================================
### OBGYN | CHC                                                                 # ====================
plot_df <- data_compare %>% dplyr::select(State, OBGY_CHC_R_P_WISN_diff_per_centre)               # ----------
plot_df <- rename(plot_df, id = State)
plot_df <- rename(plot_df, count = OBGY_CHC_R_P_WISN_diff_per_centre)                      # ----------
# merging data
merge.shp.coef <- merge(shp.f, plot_df, by="id", all.x=TRUE)
final.plot <- merge.shp.coef[order(merge.shp.coef$order), ]
# draw map
p_OBGY_CHC <- ggplot() +
  geom_polygon(data = final.plot,
               aes(x = long, y = lat, group = group, fill = count), 
               color = "black", size = 0.25) + 
  coord_map() +
  scale_fill_gradient2(name="WISN difference \n (per Centre)",
                       low = "orangered",
                       mid = "white",
                       high = "royalblue",
                       midpoint = 0,
                       space = "Lab",
                       na.value = "grey50",
                       guide = "colourbar",
                       aesthetics = "fill") +
  ggtitle("OBGYNs at CHC") +                                                     # ----------
  geom_text(data=coord_df, aes(long, lat, label = id), size=3) +
  xlab('') + ylab('') +
  theme_void() +
  theme(plot.title = element_text(hjust = 0.5))
### SUR | CHC                                                                   # ====================
plot_df <- data_compare %>% dplyr::select(State, SUR_CHC_R_P_WISN_diff_per_centre)                # ----------
plot_df <- rename(plot_df, id = State)
plot_df <- rename(plot_df, count = SUR_CHC_R_P_WISN_diff_per_centre)                       # ----------
# merging data
merge.shp.coef <- merge(shp.f, plot_df, by="id", all.x=TRUE)
final.plot <- merge.shp.coef[order(merge.shp.coef$order), ]
# draw map
p_SUR_CHC <- ggplot() +                                                        # ----------
  geom_polygon(data = final.plot,
               aes(x = long, y = lat, group = group, fill = count), 
               color = "black", size = 0.25) + 
  coord_map() +
  scale_fill_gradient2(name="WISN difference \n (per Centre)",
                       low = "orangered",
                       mid = "white",
                       high = "royalblue",
                       midpoint = 0,
                       space = "Lab",
                       na.value = "grey50",
                       guide = "colourbar",
                       aesthetics = "fill") +
  ggtitle("Surgeons at CHC") +                                                       # ----------
  geom_text(data=coord_df, aes(long, lat, label = id), size=3) +
  xlab('') + ylab('') +
  theme_void() +
  theme(plot.title = element_text(hjust = 0.5))
### PAED | CHC                                                                  # ====================
plot_df <- data_compare %>% dplyr::select(State, PAED_CHC_R_P_WISN_diff_per_centre)               # ----------
plot_df <- rename(plot_df, id = State)
plot_df <- rename(plot_df, count = PAED_CHC_R_P_WISN_diff_per_centre)                      # ----------
# merging data
merge.shp.coef <- merge(shp.f, plot_df, by="id", all.x=TRUE)
final.plot <- merge.shp.coef[order(merge.shp.coef$order), ]
# draw map
p_PAED_CHC <- ggplot() +
  geom_polygon(data = final.plot,
               aes(x = long, y = lat, group = group, fill = count), 
               color = "black", size = 0.25) + 
  coord_map() +
  scale_fill_gradient2(name="WISN difference \n (per Centre)",
                       low = "orangered",
                       mid = "white",
                       high = "royalblue",
                       midpoint = 0,
                       space = "Lab",
                       na.value = "grey50",
                       guide = "colourbar",
                       aesthetics = "fill") +
  ggtitle("Paediatricians at CHC") +                                                      # ----------
  geom_text(data=coord_df, aes(long, lat, label = id), size=3) +
  xlab('') + ylab('') +
  theme_void() +
  theme(plot.title = element_text(hjust = 0.5))
### PHY | CHC                                                                   # ====================
plot_df <- data_compare %>% dplyr::select(State, PHY_CHC_R_P_WISN_diff_per_centre)                # ----------
plot_df <- rename(plot_df, id = State)
plot_df <- rename(plot_df, count = PHY_CHC_R_P_WISN_diff_per_centre)                       # ----------
# merging data
merge.shp.coef <- merge(shp.f, plot_df, by="id", all.x=TRUE)
final.plot <- merge.shp.coef[order(merge.shp.coef$order), ]
# draw map
p_PHY_CHC <- ggplot() +                                                        # ----------
  geom_polygon(data = final.plot,
               aes(x = long, y = lat, group = group, fill = count), 
               color = "black", size = 0.25) + 
  coord_map() +
  scale_fill_gradient2(name="WISN difference \n (per Centre)",
                       low = "orangered",
                       mid = "white",
                       high = "royalblue",
                       midpoint = 0,
                       space = "Lab",
                       na.value = "grey50",
                       guide = "colourbar",
                       aesthetics = "fill") +
  ggtitle("Physicians at CHC") +                                                       # ----------
  geom_text(data=coord_df, aes(long, lat, label = id), size=3) +
  xlab('') + ylab('') +
  theme_void() +
  theme(plot.title = element_text(hjust = 0.5))
### DOC | PHC                                                                   # ====================
plot_df <- data_compare %>% dplyr::select(State, DOC_PHC_R_P_WISN_diff_per_centre)                # ----------
plot_df <- rename(plot_df, id = State)
plot_df <- rename(plot_df, count = DOC_PHC_R_P_WISN_diff_per_centre)                       # ----------
# merging data
merge.shp.coef <- merge(shp.f, plot_df, by="id", all.x=TRUE)
final.plot <- merge.shp.coef[order(merge.shp.coef$order), ]
# draw map
p_DOC_PHC <- ggplot() +                                                        # ----------
  geom_polygon(data = final.plot,
               aes(x = long, y = lat, group = group, fill = count), 
               color = "black", size = 0.25) + 
  coord_map() +
  scale_fill_gradient2(name="WISN difference \n (per Centre)",
                       low = "orangered",
                       mid = "white",
                       high = "royalblue",
                       midpoint = 0,
                       space = "Lab",
                       na.value = "grey50",
                       guide = "colourbar",
                       aesthetics = "fill") +
  ggtitle("Doctors at PHC") +                                                       # ----------
  geom_text(data=coord_df, aes(long, lat, label = id), size=3) +
  xlab('') + ylab('') +
  theme_void() +
  theme(plot.title = element_text(hjust = 0.5))
### GDMO_AL | CHC                                                                   # ====================
plot_df <- data_compare %>% dplyr::select(State, GDMO_AL_CHC_R_P_WISN_diff_per_centre)                # ----------
plot_df <- rename(plot_df, id = State)
plot_df <- rename(plot_df, count = GDMO_AL_CHC_R_P_WISN_diff_per_centre)                       # ----------
# merging data
merge.shp.coef <- merge(shp.f, plot_df, by="id", all.x=TRUE)
final.plot <- merge.shp.coef[order(merge.shp.coef$order), ]
# draw map
p_GDMO_AL_CHC <- ggplot() +                                                        # ----------
  geom_polygon(data = final.plot,
               aes(x = long, y = lat, group = group, fill = count), 
               color = "black", size = 0.25) + 
  coord_map() +
  scale_fill_gradient2(name="WISN difference \n (per Centre)",
                       low = "orangered",
                       mid = "white",
                       high = "royalblue",
                       midpoint = 0,
                       space = "Lab",
                       na.value = "grey50",
                       guide = "colourbar",
                       aesthetics = "fill") +
  ggtitle("GDMOs at CHC") +                                                       # ----------
  geom_text(data=coord_df, aes(long, lat, label = id), size=3) +
  xlab('') + ylab('') +
  theme_void() +
  theme(plot.title = element_text(hjust = 0.5))
### NURSE | CHC                                                                   # ====================
plot_df <- data_compare %>% dplyr::select(State, NURSE_CHC_R_P_WISN_diff_per_centre)                # ----------
plot_df <- rename(plot_df, id = State)
plot_df <- rename(plot_df, count = NURSE_CHC_R_P_WISN_diff_per_centre)                       # ----------
# merging data
merge.shp.coef <- merge(shp.f, plot_df, by="id", all.x=TRUE)
final.plot <- merge.shp.coef[order(merge.shp.coef$order), ]
# draw map
p_NURSE_CHC <- ggplot() +                                                        # ----------
  geom_polygon(data = final.plot,
               aes(x = long, y = lat, group = group, fill = count), 
               color = "black", size = 0.25) + 
  coord_map() +
  scale_fill_gradient2(name="WISN difference \n (per Centre)",
                       low = "orangered",
                       mid = "white",
                       high = "royalblue",
                       midpoint = 0,
                       space = "Lab",
                       na.value = "grey50",
                       guide = "colourbar",
                       aesthetics = "fill") +
  ggtitle("Nurses at CHC") +                                                       # ----------
  geom_text(data=coord_df, aes(long, lat, label = id), size=3) +
  xlab('') + ylab('') +
  theme_void() +
  theme(plot.title = element_text(hjust = 0.5))
### NURSE | PHC                                                                   # ====================
plot_df <- data_compare %>% dplyr::select(State, NURSE_PHC_R_P_WISN_diff_per_centre)                # ----------
plot_df <- rename(plot_df, id = State)
plot_df <- rename(plot_df, count = NURSE_PHC_R_P_WISN_diff_per_centre)                       # ----------
# merging data
merge.shp.coef <- merge(shp.f, plot_df, by="id", all.x=TRUE)
final.plot <- merge.shp.coef[order(merge.shp.coef$order), ]
# draw map
p_NURSE_PHC <- ggplot() +                                                        # ----------
  geom_polygon(data = final.plot,
               aes(x = long, y = lat, group = group, fill = count), 
               color = "black", size = 0.25) + 
  coord_map() +
  scale_fill_gradient2(name="WISN difference \n (per Centre)",
                       low = "orangered",
                       mid = "white",
                       high = "royalblue",
                       midpoint = 0,
                       space = "Lab",
                       na.value = "grey50",
                       guide = "colourbar",
                       aesthetics = "fill") +
  ggtitle("Nurses at PHC") +                                                       # ----------
  geom_text(data=coord_df, aes(long, lat, label = id), size=3) +
  xlab('') + ylab('') +
  theme_void() +
  theme(plot.title = element_text(hjust = 0.5))
# ===========================================================================
plot_grid(p_NURSE_PHC,
          p_DOC_PHC,
          p_NURSE_CHC,
          p_GDMO_AL_CHC,
          p_OBGY_CHC,
          p_SUR_CHC,
          p_PAED_CHC,
          p_PHY_CHC,
          ncol = 4, labels = "AUTO")

ggsave("../analysis/Map_P_WISN_diff_per_centre_panel.png",dpi = 300, width = 90, height = 40, units = "cm")

# ==================================================================================================== 
# Map | P WISN ratio
# ====================================================================================================
### OBGYN | CHC                                                                 # ====================
plot_df <- data_compare %>% dplyr::select(State, OBGY_CHC_R_P_WISN_ratio)               # ----------
plot_df <- rename(plot_df, id = State)
plot_df <- rename(plot_df, count = OBGY_CHC_R_P_WISN_ratio)                      # ----------
# merging data
merge.shp.coef <- merge(shp.f, plot_df, by="id", all.x=TRUE)
final.plot <- merge.shp.coef[order(merge.shp.coef$order), ]
# draw map
p_OBGY_CHC <- ggplot() +
  geom_polygon(data = final.plot,
               aes(x = long, y = lat, group = group, fill = count), 
               color = "black", size = 0.25) + 
  coord_map() +
  scale_fill_gradient2(name="WISN ratio",
                       low = "white",
                       mid = "forestgreen",
                       high = "forestgreen",
                       midpoint = 1,
                       space = "Lab",
                       na.value = "grey50",
                       guide = "colourbar",
                       aesthetics = "fill") +
  ggtitle("OBGYNs at CHC") +                                                     # ----------
  geom_text(data=coord_df, aes(long, lat, label = id), size=3) +
  xlab('') + ylab('') +
  theme_void() +
  theme(plot.title = element_text(hjust = 0.5))
### SUR | CHC                                                                   # ====================
plot_df <- data_compare %>% dplyr::select(State, SUR_CHC_R_P_WISN_ratio)                # ----------
plot_df <- rename(plot_df, id = State)
plot_df <- rename(plot_df, count = SUR_CHC_R_P_WISN_ratio)                       # ----------
# merging data
merge.shp.coef <- merge(shp.f, plot_df, by="id", all.x=TRUE)
final.plot <- merge.shp.coef[order(merge.shp.coef$order), ]
# draw map
p_SUR_CHC <- ggplot() +                                                        # ----------
  geom_polygon(data = final.plot,
               aes(x = long, y = lat, group = group, fill = count), 
               color = "black", size = 0.25) + 
  coord_map() +
  scale_fill_gradient2(name="WISN ratio",
                       low = "white",
                       mid = "forestgreen",
                       high = "forestgreen",
                       midpoint = 1,
                       space = "Lab",
                       na.value = "grey50",
                       guide = "colourbar",
                       aesthetics = "fill") +
  ggtitle("Surgeons at CHC") +                                                       # ----------
  geom_text(data=coord_df, aes(long, lat, label = id), size=3) +
  xlab('') + ylab('') +
  theme_void() +
  theme(plot.title = element_text(hjust = 0.5))
### PAED | CHC                                                                  # ====================
plot_df <- data_compare %>% dplyr::select(State, PAED_CHC_R_P_WISN_ratio)               # ----------
plot_df <- rename(plot_df, id = State)
plot_df <- rename(plot_df, count = PAED_CHC_R_P_WISN_ratio)                      # ----------
# merging data
merge.shp.coef <- merge(shp.f, plot_df, by="id", all.x=TRUE)
final.plot <- merge.shp.coef[order(merge.shp.coef$order), ]
# draw map
p_PAED_CHC <- ggplot() +
  geom_polygon(data = final.plot,
               aes(x = long, y = lat, group = group, fill = count), 
               color = "black", size = 0.25) + 
  coord_map() +
  scale_fill_gradient2(name="WISN ratio",
                       low = "white",
                       mid = "forestgreen",
                       high = "forestgreen",
                       midpoint = 1,
                       space = "Lab",
                       na.value = "grey50",
                       guide = "colourbar",
                       aesthetics = "fill") +
  ggtitle("Paediatricians at CHC") +                                                      # ----------
  geom_text(data=coord_df, aes(long, lat, label = id), size=3) +
  xlab('') + ylab('') +
  theme_void() +
  theme(plot.title = element_text(hjust = 0.5))
### PHY | CHC                                                                   # ====================
plot_df <- data_compare %>% dplyr::select(State, PHY_CHC_R_P_WISN_ratio)                # ----------
plot_df <- rename(plot_df, id = State)
plot_df <- rename(plot_df, count = PHY_CHC_R_P_WISN_ratio)                       # ----------
# merging data
merge.shp.coef <- merge(shp.f, plot_df, by="id", all.x=TRUE)
final.plot <- merge.shp.coef[order(merge.shp.coef$order), ]
# draw map
p_PHY_CHC <- ggplot() +                                                        # ----------
  geom_polygon(data = final.plot,
               aes(x = long, y = lat, group = group, fill = count), 
               color = "black", size = 0.25) + 
  coord_map() +
  scale_fill_gradient2(name="WISN ratio",
                       low = "white",
                       mid = "forestgreen",
                       high = "forestgreen",
                       midpoint = 1,
                       space = "Lab",
                       na.value = "grey50",
                       guide = "colourbar",
                       aesthetics = "fill") +
  ggtitle("Physicians at CHC") +                                                       # ----------
  geom_text(data=coord_df, aes(long, lat, label = id), size=3) +
  xlab('') + ylab('') +
  theme_void() +
  theme(plot.title = element_text(hjust = 0.5))
### DOC | PHC                                                                   # ====================
plot_df <- data_compare %>% dplyr::select(State, DOC_PHC_R_P_WISN_ratio)                # ----------
plot_df <- rename(plot_df, id = State)
plot_df <- rename(plot_df, count = DOC_PHC_R_P_WISN_ratio)                       # ----------
# merging data
merge.shp.coef <- merge(shp.f, plot_df, by="id", all.x=TRUE)
final.plot <- merge.shp.coef[order(merge.shp.coef$order), ]
# draw map
p_DOC_PHC <- ggplot() +                                                        # ----------
  geom_polygon(data = final.plot,
               aes(x = long, y = lat, group = group, fill = count), 
               color = "black", size = 0.25) + 
  coord_map() +
  scale_fill_gradient2(name="WISN ratio",
                       low = "white",
                       mid = "forestgreen",
                       high = "forestgreen",
                       midpoint = 1,
                       space = "Lab",
                       na.value = "grey50",
                       guide = "colourbar",
                       aesthetics = "fill") +
  ggtitle("Doctors at PHC") +                                                       # ----------
  geom_text(data=coord_df, aes(long, lat, label = id), size=3) +
  xlab('') + ylab('') +
  theme_void() +
  theme(plot.title = element_text(hjust = 0.5))
### GDMO_AL | CHC                                                                   # ====================
plot_df <- data_compare %>% dplyr::select(State, GDMO_AL_CHC_R_P_WISN_ratio)                # ----------
plot_df <- rename(plot_df, id = State)
plot_df <- rename(plot_df, count = GDMO_AL_CHC_R_P_WISN_ratio)                       # ----------
# merging data
merge.shp.coef <- merge(shp.f, plot_df, by="id", all.x=TRUE)
final.plot <- merge.shp.coef[order(merge.shp.coef$order), ]
# draw map
p_GDMO_AL_CHC <- ggplot() +                                                        # ----------
  geom_polygon(data = final.plot,
               aes(x = long, y = lat, group = group, fill = count), 
               color = "black", size = 0.25) + 
  coord_map() +
  scale_fill_gradient2(name="WISN ratio",
                       low = "white",
                       mid = "forestgreen",
                       high = "forestgreen",
                       midpoint = 1,
                       space = "Lab",
                       na.value = "grey50",
                       guide = "colourbar",
                       aesthetics = "fill") +
  ggtitle("GDMOs at CHC") +                                                       # ----------
  geom_text(data=coord_df, aes(long, lat, label = id), size=3) +
  xlab('') + ylab('') +
  theme_void() +
  theme(plot.title = element_text(hjust = 0.5))
### NURSE | CHC                                                                   # ====================
plot_df <- data_compare %>% dplyr::select(State, NURSE_CHC_R_P_WISN_ratio)                # ----------
plot_df <- rename(plot_df, id = State)
plot_df <- rename(plot_df, count = NURSE_CHC_R_P_WISN_ratio)                       # ----------
# merging data
merge.shp.coef <- merge(shp.f, plot_df, by="id", all.x=TRUE)
final.plot <- merge.shp.coef[order(merge.shp.coef$order), ]
# draw map
p_NURSE_CHC <- ggplot() +                                                        # ----------
  geom_polygon(data = final.plot,
               aes(x = long, y = lat, group = group, fill = count), 
               color = "black", size = 0.25) + 
  coord_map() +
  scale_fill_gradient2(name="WISN ratio",
                       low = "white",
                       mid = "forestgreen",
                       high = "forestgreen",
                       midpoint = 1,
                       space = "Lab",
                       na.value = "grey50",
                       guide = "colourbar",
                       aesthetics = "fill") +
  ggtitle("Nurses at CHC") +                                                       # ----------
  geom_text(data=coord_df, aes(long, lat, label = id), size=3) +
  xlab('') + ylab('') +
  theme_void() +
  theme(plot.title = element_text(hjust = 0.5))
### NURSE | PHC                                                                   # ====================
plot_df <- data_compare %>% dplyr::select(State, NURSE_PHC_R_P_WISN_ratio)                # ----------
plot_df <- rename(plot_df, id = State)
plot_df <- rename(plot_df, count = NURSE_PHC_R_P_WISN_ratio)                       # ----------
# merging data
merge.shp.coef <- merge(shp.f, plot_df, by="id", all.x=TRUE)
final.plot <- merge.shp.coef[order(merge.shp.coef$order), ]
# draw map
p_NURSE_PHC <- ggplot() +                                                        # ----------
  geom_polygon(data = final.plot,
               aes(x = long, y = lat, group = group, fill = count), 
               color = "black", size = 0.25) + 
  coord_map() +
  scale_fill_gradient2(name="WISN ratio",
                       low = "white",
                       mid = "forestgreen",
                       high = "forestgreen",
                       midpoint = 1,
                       space = "Lab",
                       na.value = "grey50",
                       guide = "colourbar",
                       aesthetics = "fill") +
  ggtitle("Nurses at PHC") +                                                       # ----------
  geom_text(data=coord_df, aes(long, lat, label = id), size=3) +
  xlab('') + ylab('') +
  theme_void() +
  theme(plot.title = element_text(hjust = 0.5))
# ===========================================================================
plot_grid(p_NURSE_PHC,
          p_DOC_PHC,
          p_NURSE_CHC,
          p_GDMO_AL_CHC,
          p_OBGY_CHC,
          p_SUR_CHC,
          p_PAED_CHC,
          p_PHY_CHC,
          ncol = 4, labels = "AUTO")

ggsave("../analysis/Map_P_WISN_ratio_panel.png",dpi = 300, width = 90, height = 40, units = "cm")

# ==================================================================================================== 
# Map | S WISN diff
# ====================================================================================================
### OBGYN | CHC                                                                 # ====================
plot_df <- data_compare %>% dplyr::select(State, OBGY_CHC_R_S_WISN_diff)               # ----------
plot_df <- rename(plot_df, id = State)
plot_df <- rename(plot_df, count = OBGY_CHC_R_S_WISN_diff)                      # ----------
# merging data
merge.shp.coef <- merge(shp.f, plot_df, by="id", all.x=TRUE)
final.plot <- merge.shp.coef[order(merge.shp.coef$order), ]
# draw map
p_OBGY_CHC <- ggplot() +
  geom_polygon(data = final.plot,
               aes(x = long, y = lat, group = group, fill = count), 
               color = "black", size = 0.25) + 
  coord_map() +
  scale_fill_gradient2(name="Sanctioning difference",
                       low = "darkorange",
                       mid = "white",
                       high = "forestgreen",
                       midpoint = 0,
                       space = "Lab",
                       na.value = "grey50",
                       guide = "colourbar",
                       aesthetics = "fill") +
  ggtitle("OBGYNs at CHC") +                                                     # ----------
  geom_text(data=coord_df, aes(long, lat, label = id), size=3) +
  xlab('') + ylab('') +
  theme_void() +
  theme(plot.title = element_text(hjust = 0.5))
### SUR | CHC                                                                   # ====================
plot_df <- data_compare %>% dplyr::select(State, SUR_CHC_R_S_WISN_diff)                # ----------
plot_df <- rename(plot_df, id = State)
plot_df <- rename(plot_df, count = SUR_CHC_R_S_WISN_diff)                       # ----------
# merging data
merge.shp.coef <- merge(shp.f, plot_df, by="id", all.x=TRUE)
final.plot <- merge.shp.coef[order(merge.shp.coef$order), ]
# draw map
p_SUR_CHC <- ggplot() +                                                        # ----------
  geom_polygon(data = final.plot,
               aes(x = long, y = lat, group = group, fill = count), 
               color = "black", size = 0.25) + 
  coord_map() +
  scale_fill_gradient2(name="Sanctioning difference",
                       low = "darkorange",
                       mid = "white",
                       high = "forestgreen",
                       midpoint = 0,
                       space = "Lab",
                       na.value = "grey50",
                       guide = "colourbar",
                       aesthetics = "fill") +
  ggtitle("Surgeons at CHC") +                                                       # ----------
  geom_text(data=coord_df, aes(long, lat, label = id), size=3) +
  xlab('') + ylab('') +
  theme_void() +
  theme(plot.title = element_text(hjust = 0.5))
### PAED | CHC                                                                  # ====================
plot_df <- data_compare %>% dplyr::select(State, PAED_CHC_R_S_WISN_diff)               # ----------
plot_df <- rename(plot_df, id = State)
plot_df <- rename(plot_df, count = PAED_CHC_R_S_WISN_diff)                      # ----------
# merging data
merge.shp.coef <- merge(shp.f, plot_df, by="id", all.x=TRUE)
final.plot <- merge.shp.coef[order(merge.shp.coef$order), ]
# draw map
p_PAED_CHC <- ggplot() +
  geom_polygon(data = final.plot,
               aes(x = long, y = lat, group = group, fill = count), 
               color = "black", size = 0.25) + 
  coord_map() +
  scale_fill_gradient2(name="Sanctioning difference",
                       low = "darkorange",
                       mid = "white",
                       high = "forestgreen",
                       midpoint = 0,
                       space = "Lab",
                       na.value = "grey50",
                       guide = "colourbar",
                       aesthetics = "fill") +
  ggtitle("Paediatricians at CHC") +                                                      # ----------
  geom_text(data=coord_df, aes(long, lat, label = id), size=3) +
  xlab('') + ylab('') +
  theme_void() +
  theme(plot.title = element_text(hjust = 0.5))
### PHY | CHC                                                                   # ====================
plot_df <- data_compare %>% dplyr::select(State, PHY_CHC_R_S_WISN_diff)                # ----------
plot_df <- rename(plot_df, id = State)
plot_df <- rename(plot_df, count = PHY_CHC_R_S_WISN_diff)                       # ----------
# merging data
merge.shp.coef <- merge(shp.f, plot_df, by="id", all.x=TRUE)
final.plot <- merge.shp.coef[order(merge.shp.coef$order), ]
# draw map
p_PHY_CHC <- ggplot() +                                                        # ----------
  geom_polygon(data = final.plot,
               aes(x = long, y = lat, group = group, fill = count), 
               color = "black", size = 0.25) + 
  coord_map() +
  scale_fill_gradient2(name="Sanctioning difference",
                       low = "darkorange",
                       mid = "white",
                       high = "forestgreen",
                       midpoint = 0,
                       space = "Lab",
                       na.value = "grey50",
                       guide = "colourbar",
                       aesthetics = "fill") +
  ggtitle("Physicians at CHC") +                                                       # ----------
  geom_text(data=coord_df, aes(long, lat, label = id), size=3) +
  xlab('') + ylab('') +
  theme_void() +
  theme(plot.title = element_text(hjust = 0.5))
### DOC | PHC                                                                   # ====================
plot_df <- data_compare %>% dplyr::select(State, DOC_PHC_R_S_WISN_diff)                # ----------
plot_df <- rename(plot_df, id = State)
plot_df <- rename(plot_df, count = DOC_PHC_R_S_WISN_diff)                       # ----------
# merging data
merge.shp.coef <- merge(shp.f, plot_df, by="id", all.x=TRUE)
final.plot <- merge.shp.coef[order(merge.shp.coef$order), ]
# draw map
p_DOC_PHC <- ggplot() +                                                        # ----------
  geom_polygon(data = final.plot,
               aes(x = long, y = lat, group = group, fill = count), 
               color = "black", size = 0.25) + 
  coord_map() +
  scale_fill_gradient2(name="Sanctioning difference",
                       low = "darkorange",
                       mid = "white",
                       high = "forestgreen",
                       midpoint = 0,
                       space = "Lab",
                       na.value = "grey50",
                       guide = "colourbar",
                       aesthetics = "fill") +
  ggtitle("Doctors at PHC") +                                                       # ----------
  geom_text(data=coord_df, aes(long, lat, label = id), size=3) +
  xlab('') + ylab('') +
  theme_void() +
  theme(plot.title = element_text(hjust = 0.5))
### GDMO_AL | CHC                                                                   # ====================
plot_df <- data_compare %>% dplyr::select(State, GDMO_AL_CHC_R_S_WISN_diff)                # ----------
plot_df <- rename(plot_df, id = State)
plot_df <- rename(plot_df, count = GDMO_AL_CHC_R_S_WISN_diff)                       # ----------
# merging data
merge.shp.coef <- merge(shp.f, plot_df, by="id", all.x=TRUE)
final.plot <- merge.shp.coef[order(merge.shp.coef$order), ]
# draw map
p_GDMO_AL_CHC <- ggplot() +                                                        # ----------
  geom_polygon(data = final.plot,
               aes(x = long, y = lat, group = group, fill = count), 
               color = "black", size = 0.25) + 
  coord_map() +
  scale_fill_gradient2(name="Sanctioning difference",
                       low = "darkorange",
                       mid = "white",
                       high = "forestgreen",
                       midpoint = 0,
                       space = "Lab",
                       na.value = "grey50",
                       guide = "colourbar",
                       aesthetics = "fill") +
  ggtitle("GDMOs at CHC") +                                                       # ----------
  geom_text(data=coord_df, aes(long, lat, label = id), size=3) +
  xlab('') + ylab('') +
  theme_void() +
  theme(plot.title = element_text(hjust = 0.5))
### NURSE | CHC                                                                   # ====================
plot_df <- data_compare %>% dplyr::select(State, NURSE_CHC_R_S_WISN_diff)                # ----------
plot_df <- rename(plot_df, id = State)
plot_df <- rename(plot_df, count = NURSE_CHC_R_S_WISN_diff)                       # ----------
# merging data
merge.shp.coef <- merge(shp.f, plot_df, by="id", all.x=TRUE)
final.plot <- merge.shp.coef[order(merge.shp.coef$order), ]
# draw map
p_NURSE_CHC <- ggplot() +                                                        # ----------
  geom_polygon(data = final.plot,
               aes(x = long, y = lat, group = group, fill = count), 
               color = "black", size = 0.25) + 
  coord_map() +
  scale_fill_gradient2(name="Sanctioning difference",
                       low = "darkorange",
                       mid = "white",
                       high = "forestgreen",
                       midpoint = 0,
                       space = "Lab",
                       na.value = "grey50",
                       guide = "colourbar",
                       aesthetics = "fill") +
  ggtitle("Nurses at CHC") +                                                       # ----------
  geom_text(data=coord_df, aes(long, lat, label = id), size=3) +
  xlab('') + ylab('') +
  theme_void() +
  theme(plot.title = element_text(hjust = 0.5))
### NURSE | PHC                                                                   # ====================
plot_df <- data_compare %>% dplyr::select(State, NURSE_PHC_R_S_WISN_diff)                # ----------
plot_df <- rename(plot_df, id = State)
plot_df <- rename(plot_df, count = NURSE_PHC_R_S_WISN_diff)                       # ----------
# merging data
merge.shp.coef <- merge(shp.f, plot_df, by="id", all.x=TRUE)
final.plot <- merge.shp.coef[order(merge.shp.coef$order), ]
# draw map
p_NURSE_PHC <- ggplot() +                                                        # ----------
  geom_polygon(data = final.plot,
               aes(x = long, y = lat, group = group, fill = count), 
               color = "black", size = 0.25) + 
  coord_map() +
  scale_fill_gradient2(name="Sanctioning difference",
                       low = "darkorange",
                       mid = "white",
                       high = "forestgreen",
                       midpoint = 0,
                       space = "Lab",
                       na.value = "grey50",
                       guide = "colourbar",
                       aesthetics = "fill") +
  ggtitle("Nurses at PHC") +                                                       # ----------
  geom_text(data=coord_df, aes(long, lat, label = id), size=3) +
  xlab('') + ylab('') +
  theme_void() +
  theme(plot.title = element_text(hjust = 0.5))
# ===========================================================================
plot_grid(p_NURSE_PHC,
          p_DOC_PHC,
          p_NURSE_CHC,
          p_GDMO_AL_CHC,
          p_OBGY_CHC,
          p_SUR_CHC,
          p_PAED_CHC,
          p_PHY_CHC,
          ncol = 4, labels = "AUTO")

ggsave("../analysis/Map_S_WISN_diff_panel.png",dpi = 300, width = 90, height = 40, units = "cm")

# ==================================================================================================== 
# Map | S WISN diff per capita
# ====================================================================================================
### OBGYN | CHC                                                                 # ====================
plot_df <- data_compare %>% dplyr::select(State, OBGY_CHC_R_S_WISN_diff_per_centre)               # ----------
plot_df <- rename(plot_df, id = State)
plot_df <- rename(plot_df, count = OBGY_CHC_R_S_WISN_diff_per_centre)                      # ----------
# merging data
merge.shp.coef <- merge(shp.f, plot_df, by="id", all.x=TRUE)
final.plot <- merge.shp.coef[order(merge.shp.coef$order), ]
# draw map
p_OBGY_CHC <- ggplot() +
  geom_polygon(data = final.plot,
               aes(x = long, y = lat, group = group, fill = count), 
               color = "black", size = 0.25) + 
  coord_map() +
  scale_fill_gradient2(name="Sanctioning difference \n (per Centre)",
                       low = "darkorange",
                       mid = "white",
                       high = "forestgreen",
                       midpoint = 0,
                       space = "Lab",
                       na.value = "grey50",
                       guide = "colourbar",
                       aesthetics = "fill") +
  ggtitle("OBGYNs at CHC") +                                                     # ----------
  geom_text(data=coord_df, aes(long, lat, label = id), size=3) +
  xlab('') + ylab('') +
  theme_void() +
  theme(plot.title = element_text(hjust = 0.5))
### SUR | CHC                                                                   # ====================
plot_df <- data_compare %>% dplyr::select(State, SUR_CHC_R_S_WISN_diff_per_centre)                # ----------
plot_df <- rename(plot_df, id = State)
plot_df <- rename(plot_df, count = SUR_CHC_R_S_WISN_diff_per_centre)                       # ----------
# merging data
merge.shp.coef <- merge(shp.f, plot_df, by="id", all.x=TRUE)
final.plot <- merge.shp.coef[order(merge.shp.coef$order), ]
# draw map
p_SUR_CHC <- ggplot() +                                                        # ----------
  geom_polygon(data = final.plot,
               aes(x = long, y = lat, group = group, fill = count), 
               color = "black", size = 0.25) + 
  coord_map() +
  scale_fill_gradient2(name="Sanctioning difference \n (per Centre)",
                       low = "darkorange",
                       mid = "white",
                       high = "forestgreen",
                       midpoint = 0,
                       space = "Lab",
                       na.value = "grey50",
                       guide = "colourbar",
                       aesthetics = "fill") +
  ggtitle("Surgeons at CHC") +                                                       # ----------
  geom_text(data=coord_df, aes(long, lat, label = id), size=3) +
  xlab('') + ylab('') +
  theme_void() +
  theme(plot.title = element_text(hjust = 0.5))
### PAED | CHC                                                                  # ====================
plot_df <- data_compare %>% dplyr::select(State, PAED_CHC_R_S_WISN_diff_per_centre)               # ----------
plot_df <- rename(plot_df, id = State)
plot_df <- rename(plot_df, count = PAED_CHC_R_S_WISN_diff_per_centre)                      # ----------
# merging data
merge.shp.coef <- merge(shp.f, plot_df, by="id", all.x=TRUE)
final.plot <- merge.shp.coef[order(merge.shp.coef$order), ]
# draw map
p_PAED_CHC <- ggplot() +
  geom_polygon(data = final.plot,
               aes(x = long, y = lat, group = group, fill = count), 
               color = "black", size = 0.25) + 
  coord_map() +
  scale_fill_gradient2(name="Sanctioning difference \n (per Centre)",
                       low = "darkorange",
                       mid = "white",
                       high = "forestgreen",
                       midpoint = 0,
                       space = "Lab",
                       na.value = "grey50",
                       guide = "colourbar",
                       aesthetics = "fill") +
  ggtitle("Paediatricians at CHC") +                                                      # ----------
  geom_text(data=coord_df, aes(long, lat, label = id), size=3) +
  xlab('') + ylab('') +
  theme_void() +
  theme(plot.title = element_text(hjust = 0.5))
### PHY | CHC                                                                   # ====================
plot_df <- data_compare %>% dplyr::select(State, PHY_CHC_R_S_WISN_diff_per_centre)                # ----------
plot_df <- rename(plot_df, id = State)
plot_df <- rename(plot_df, count = PHY_CHC_R_S_WISN_diff_per_centre)                       # ----------
# merging data
merge.shp.coef <- merge(shp.f, plot_df, by="id", all.x=TRUE)
final.plot <- merge.shp.coef[order(merge.shp.coef$order), ]
# draw map
p_PHY_CHC <- ggplot() +                                                        # ----------
  geom_polygon(data = final.plot,
               aes(x = long, y = lat, group = group, fill = count), 
               color = "black", size = 0.25) + 
  coord_map() +
  scale_fill_gradient2(name="Sanctioning difference \n (per Centre)",
                       low = "darkorange",
                       mid = "white",
                       high = "forestgreen",
                       midpoint = 0,
                       space = "Lab",
                       na.value = "grey50",
                       guide = "colourbar",
                       aesthetics = "fill") +
  ggtitle("Physicians at CHC") +                                                       # ----------
  geom_text(data=coord_df, aes(long, lat, label = id), size=3) +
  xlab('') + ylab('') +
  theme_void() +
  theme(plot.title = element_text(hjust = 0.5))
### DOC | PHC                                                                   # ====================
plot_df <- data_compare %>% dplyr::select(State, DOC_PHC_R_S_WISN_diff_per_centre)                # ----------
plot_df <- rename(plot_df, id = State)
plot_df <- rename(plot_df, count = DOC_PHC_R_S_WISN_diff_per_centre)                       # ----------
# merging data
merge.shp.coef <- merge(shp.f, plot_df, by="id", all.x=TRUE)
final.plot <- merge.shp.coef[order(merge.shp.coef$order), ]
# draw map
p_DOC_PHC <- ggplot() +                                                        # ----------
  geom_polygon(data = final.plot,
               aes(x = long, y = lat, group = group, fill = count), 
               color = "black", size = 0.25) + 
  coord_map() +
  scale_fill_gradient2(name="Sanctioning difference \n (per Centre)",
                       low = "darkorange",
                       mid = "white",
                       high = "forestgreen",
                       midpoint = 0,
                       space = "Lab",
                       na.value = "grey50",
                       guide = "colourbar",
                       aesthetics = "fill") +
  ggtitle("Doctors at PHC") +                                                       # ----------
  geom_text(data=coord_df, aes(long, lat, label = id), size=3) +
  xlab('') + ylab('') +
  theme_void() +
  theme(plot.title = element_text(hjust = 0.5))
### GDMO_AL | CHC                                                                   # ====================
plot_df <- data_compare %>% dplyr::select(State, GDMO_AL_CHC_R_S_WISN_diff_per_centre)                # ----------
plot_df <- rename(plot_df, id = State)
plot_df <- rename(plot_df, count = GDMO_AL_CHC_R_S_WISN_diff_per_centre)                       # ----------
# merging data
merge.shp.coef <- merge(shp.f, plot_df, by="id", all.x=TRUE)
final.plot <- merge.shp.coef[order(merge.shp.coef$order), ]
# draw map
p_GDMO_AL_CHC <- ggplot() +                                                        # ----------
  geom_polygon(data = final.plot,
               aes(x = long, y = lat, group = group, fill = count), 
               color = "black", size = 0.25) + 
  coord_map() +
  scale_fill_gradient2(name="Sanctioning difference \n (per Centre)",
                       low = "darkorange",
                       mid = "white",
                       high = "forestgreen",
                       midpoint = 0,
                       space = "Lab",
                       na.value = "grey50",
                       guide = "colourbar",
                       aesthetics = "fill") +
  ggtitle("GDMOs at CHC") +                                                       # ----------
  geom_text(data=coord_df, aes(long, lat, label = id), size=3) +
  xlab('') + ylab('') +
  theme_void() +
  theme(plot.title = element_text(hjust = 0.5))
### NURSE | CHC                                                                   # ====================
plot_df <- data_compare %>% dplyr::select(State, NURSE_CHC_R_S_WISN_diff_per_centre)                # ----------
plot_df <- rename(plot_df, id = State)
plot_df <- rename(plot_df, count = NURSE_CHC_R_S_WISN_diff_per_centre)                       # ----------
# merging data
merge.shp.coef <- merge(shp.f, plot_df, by="id", all.x=TRUE)
final.plot <- merge.shp.coef[order(merge.shp.coef$order), ]
# draw map
p_NURSE_CHC <- ggplot() +                                                        # ----------
  geom_polygon(data = final.plot,
               aes(x = long, y = lat, group = group, fill = count), 
               color = "black", size = 0.25) + 
  coord_map() +
  scale_fill_gradient2(name="Sanctioning difference \n (per Centre)",
                       low = "darkorange",
                       mid = "white",
                       high = "forestgreen",
                       midpoint = 0,
                       space = "Lab",
                       na.value = "grey50",
                       guide = "colourbar",
                       aesthetics = "fill") +
  ggtitle("Nurses at CHC") +                                                       # ----------
  geom_text(data=coord_df, aes(long, lat, label = id), size=3) +
  xlab('') + ylab('') +
  theme_void() +
  theme(plot.title = element_text(hjust = 0.5))
### NURSE | PHC                                                                   # ====================
plot_df <- data_compare %>% dplyr::select(State, NURSE_PHC_R_S_WISN_diff_per_centre)                # ----------
plot_df <- rename(plot_df, id = State)
plot_df <- rename(plot_df, count = NURSE_PHC_R_S_WISN_diff_per_centre)                       # ----------
# merging data
merge.shp.coef <- merge(shp.f, plot_df, by="id", all.x=TRUE)
final.plot <- merge.shp.coef[order(merge.shp.coef$order), ]
# draw map
p_NURSE_PHC <- ggplot() +                                                        # ----------
  geom_polygon(data = final.plot,
               aes(x = long, y = lat, group = group, fill = count), 
               color = "black", size = 0.25) + 
  coord_map() +
  scale_fill_gradient2(name="Sanctioning difference \n (per Centre)",
                       low = "darkorange",
                       mid = "white",
                       high = "forestgreen",
                       midpoint = 0,
                       space = "Lab",
                       na.value = "grey50",
                       guide = "colourbar",
                       aesthetics = "fill") +
  ggtitle("Nurses at PHC") +                                                       # ----------
  geom_text(data=coord_df, aes(long, lat, label = id), size=3) +
  xlab('') + ylab('') +
  theme_void() +
  theme(plot.title = element_text(hjust = 0.5))
# ===========================================================================
plot_grid(p_NURSE_PHC,
          p_DOC_PHC,
          p_NURSE_CHC,
          p_GDMO_AL_CHC,
          p_OBGY_CHC,
          p_SUR_CHC,
          p_PAED_CHC,
          p_PHY_CHC,
          ncol = 4, labels = "AUTO")

ggsave("../analysis/Map_S_WISN_diff_per_centre_panel.png",dpi = 300, width = 90, height = 40, units = "cm")

```


# ...
