# Supplementary material for: Workforce problems at rural public health-centres in India: a WISN retrospective analysis and national-level modelling study
Source: Hum Resour Health. 2022 Jan 28;19(Suppl 1):147. doi: 10.1186/s12960-021-00687-9 (PMC8796332; doi:10.1186/s12960-021-00687-9)
Supplement: Supplementary file 6 — Additional file 6: A Dataset for WISN calculations for Access, Bottlenecks, Costs, and Equity (ABCE) Project facilities. Data includes HSA, CAF, IAF, and WISN values calculated for rural PHC and CHC facilities in the ABCE surveys. Values were used further for modelling national-level WISN thresholds. B Dataset for national and state RHS-WISN calculations and interpretations. Data provides state and national-level numeric values of Sanctioned (from RHS), In-position (from RHS), WISN, WISN differences (overall and per centre), WISN ratios, and Sanctioning differences (overall and per centre), and categorical labels for corresponding workforce problems, workload pressure, and sanctioning problems for cadre-centre combinations. C Data dictionary for Dataset for national and state RHS-WISN calculations and interpretations (Additional file 5B). It contains a variable dictionary for Additional file 5B. [file 12960_2021_687_MOESM6_ESM.xlsx]

## Sheet: Additional File 6A
Additional File 6A: Dataset for WISN calculations for Access, Bottlenecks, Costs, and Equity (ABCE) Project facilities
Sr. No.	ABCE Facility ID	State	Year	Area	Region	Cadre	Facility	Cadre_Centre	HSA	CAF	IAF	WISN	WISN_round
1	3	OD	2009	Rural	rural	Medical officer	Community Health Centre (CHC)	GDMO_CHC	4.56416	1.27053	1.38403	7.18294	7
2	3	OD	2010	Rural	rural	Medical officer	Community Health Centre (CHC)	GDMO_CHC	5.08661	1.27053	1.38403	7.84672	8
3	3	OD	2011	Rural	rural	Medical officer	Community Health Centre (CHC)	GDMO_CHC	5.44856	1.27053	1.38403	8.3066	8
4	3	OD	2012	Rural	rural	Medical officer	Community Health Centre (CHC)	GDMO_CHC	4.45992	1.27053	1.38403	7.0505	7
5	3	OD	2013	Rural	rural	Medical officer	Community Health Centre (CHC)	GDMO_CHC	4.7745	1.27053	1.38403	7.45019	7
6	8	OD	2009	Rural	rural	Medical officer	Community Health Centre (CHC)	GDMO_CHC	2.11009	1.27299	1.45323	4.13936	4
7	8	OD	2010	Rural	rural	Medical officer	Community Health Centre (CHC)	GDMO_CHC	1.59407	1.27299	1.45323	3.48248	4
8	8	OD	2011	Rural	rural	Medical officer	Community Health Centre (CHC)	GDMO_CHC	1.44503	1.27299	1.45323	3.29274	3
9	8	OD	2012	Rural	rural	Medical officer	Community Health Centre (CHC)	GDMO_CHC	1.22644	1.27299	1.45323	3.01448	3
10	8	OD	2013	Rural	rural	Medical officer	Community Health Centre (CHC)	GDMO_CHC	2.12029	1.27299	1.45323	4.15235	4
11	11	AP & TG	2007	Rural	rural	Medical officer	Community Health Centre (CHC)	GDMO_CHC	1.421	1.26727	0.0283904	1.82917	2
12	11	AP & TG	2008	Rural	rural	Medical officer	Community Health Centre (CHC)	GDMO_CHC	1.27545	1.26727	0.0283904	1.64472	2
13	11	AP & TG	2009	Rural	rural	Medical officer	Community Health Centre (CHC)	GDMO_CHC	1.30226	1.26727	0.0283904	1.6787	2
14	11	AP & TG	2010	Rural	rural	Medical officer	Community Health Centre (CHC)	GDMO_CHC	1.34233	1.26727	0.0283904	1.72948	2
15	11	AP & TG	2011	Rural	rural	Medical officer	Community Health Centre (CHC)	GDMO_CHC	1.07346	1.26727	0.0283904	1.38875	2
16	15	GJ	2010	Rural	rural	Medical officer	Community Health Centre (CHC)	GDMO_CHC	1.48677	1.2504	0.0709759	1.93002	2
17	15	GJ	2011	Rural	rural	Medical officer	Community Health Centre (CHC)	GDMO_CHC	1.18198	1.2504	0.0709759	1.54892	2
18	15	GJ	2012	Rural	rural	Medical officer	Community Health Centre (CHC)	GDMO_CHC	1.18567	1.2504	0.0709759	1.55354	2
19	15	GJ	2013	Rural	rural	Medical officer	Community Health Centre (CHC)	GDMO_CHC	1.5047	1.2504	0.0709759	1.95244	2
20	15	GJ	2014	Rural	rural	Medical officer	Community Health Centre (CHC)	GDMO_CHC	1.67052	1.2504	0.0709759	2.15979	2
21	23	MP	2008	Semi/Peri-Urban	rural	Medical officer	Community Health Centre (CHC)	GDMO_CHC	1.03889	1.27877	0.106464	1.43496	2
22	23	MP	2009	Semi/Peri-Urban	rural	Medical officer	Community Health Centre (CHC)	GDMO_CHC	1.1313	1.27877	0.106464	1.55314	2
23	23	MP	2010	Semi/Peri-Urban	rural	Medical officer	Community Health Centre (CHC)	GDMO_CHC	1.1488	1.27877	0.106464	1.57551	2
24	23	MP	2011	Semi/Peri-Urban	rural	Medical officer	Community Health Centre (CHC)	GDMO_CHC	1.18232	1.27877	0.106464	1.61837	2
25	23	MP	2012	Semi/Peri-Urban	rural	Medical officer	Community Health Centre (CHC)	GDMO_CHC	1.26796	1.27877	0.106464	1.72788	2
26	26	AP & TG	2007	Rural	rural	Medical officer	Community Health Centre (CHC)	GDMO_CHC	2.02968	1.27053	0.0304183	2.60919	3
27	26	AP & TG	2008	Rural	rural	Medical officer	Community Health Centre (CHC)	GDMO_CHC	1.86481	1.27053	0.0304183	2.39972	3
28	26	AP & TG	2009	Rural	rural	Medical officer	Community Health Centre (CHC)	GDMO_CHC	1.98859	1.27053	0.0304183	2.55699	3
29	26	AP & TG	2010	Rural	rural	Medical officer	Community Health Centre (CHC)	GDMO_CHC	1.94914	1.27053	0.0304183	2.50687	3
30	26	AP & TG	2011	Rural	rural	Medical officer	Community Health Centre (CHC)	GDMO_CHC	1.39882	1.27053	0.0304183	1.80766	2
31	38	AP & TG	2007	Semi/Peri-Urban	rural	Medical officer	Community Health Centre (CHC)	GDMO_CHC	2.33417	1.26442	0.026616	2.97799	3
32	38	AP & TG	2009	Semi/Peri-Urban	rural	Medical officer	Community Health Centre (CHC)	GDMO_CHC	2.74172	1.26442	0.026616	3.49331	4
33	38	GJ	2010	Semi/Peri-Urban	rural	Medical officer	Community Health Centre (CHC)	GDMO_CHC	2.08195	1.25837	0.0912548	2.71112	3
34	38	AP & TG	2010	Semi/Peri-Urban	rural	Medical officer	Community Health Centre (CHC)	GDMO_CHC	3.0759	1.26442	0.026616	3.91586	4
35	38	GJ	2011	Semi/Peri-Urban	rural	Medical officer	Community Health Centre (CHC)	GDMO_CHC	1.90118	1.25837	0.0912548	2.48365	3
36	38	AP & TG	2011	Semi/Peri-Urban	rural	Medical officer	Community Health Centre (CHC)	GDMO_CHC	2.54109	1.26442	0.026616	3.23962	3
37	38	GJ	2012	Semi/Peri-Urban	rural	Medical officer	Community Health Centre (CHC)	GDMO_CHC	1.62243	1.25837	0.0912548	2.13287	2
38	38	GJ	2013	Semi/Peri-Urban	rural	Medical officer	Community Health Centre (CHC)	GDMO_CHC	1.58048	1.25837	0.0912548	2.08009	2
39	38	GJ	2014	Semi/Peri-Urban	rural	Medical officer	Community Health Centre (CHC)	GDMO_CHC	1.96907	1.25837	0.0912548	2.56908	3
40	43	AP & TG	2007	Rural	rural	Medical officer	Community Health Centre (CHC)	GDMO_CHC	8.01473	1.26442	0.026616	10.1606	10
41	43	AP & TG	2008	Rural	rural	Medical officer	Community Health Centre (CHC)	GDMO_CHC	9.69408	1.26442	0.026616	12.284	12
42	43	AP & TG	2009	Rural	rural	Medical officer	Community Health Centre (CHC)	GDMO_CHC	8.58453	1.26442	0.026616	10.8811	11
43	43	AP & TG	2010	Rural	rural	Medical officer	Community Health Centre (CHC)	GDMO_CHC	5.6777	1.26442	0.026616	7.20564	7
44	43	AP & TG	2011	Rural	rural	Medical officer	Community Health Centre (CHC)	GDMO_CHC	3.57398	1.26442	0.026616	4.54564	5
45	63	GJ	2012	Rural	rural	Medical officer	Community Health Centre (CHC)	GDMO_CHC	0.184279	1.26442	0.106464	0.33947	1
46	63	GJ	2013	Rural	rural	Medical officer	Community Health Centre (CHC)	GDMO_CHC	0.628063	1.26442	0.106464	0.900601	1
47	63	GJ	2014	Rural	rural	Medical officer	Community Health Centre (CHC)	GDMO_CHC	0.942141	1.26442	0.106464	1.29773	2
48	65	OD	2009	Rural	rural	Medical officer	Community Health Centre (CHC)	GDMO_CHC	3.83536	1.27299	1.45323	6.33561	6
49	65	OD	2010	Rural	rural	Medical officer	Community Health Centre (CHC)	GDMO_CHC	4.16723	1.27299	1.45323	6.75808	7
50	65	OD	2011	Rural	rural	Medical officer	Community Health Centre (CHC)	GDMO_CHC	4.47365	1.27299	1.45323	7.14814	7
51	65	OD	2012	Rural	rural	Medical officer	Community Health Centre (CHC)	GDMO_CHC	4.1908	1.27299	1.45323	6.78808	7
52	65	OD	2013	Rural	rural	Medical officer	Community Health Centre (CHC)	GDMO_CHC	3.41355	1.27299	1.45323	5.79866	6
53	77	AP & TG	2007	Semi/Peri-Urban	rural	Medical officer	Community Health Centre (CHC)	GDMO_CHC	0.170891	1.27053	0.0304183	0.247541	1
54	77	AP & TG	2008	Semi/Peri-Urban	rural	Medical officer	Community Health Centre (CHC)	GDMO_CHC	0.214301	1.27053	0.0304183	0.302694	1
55	77	AP & TG	2009	Semi/Peri-Urban	rural	Medical officer	Community Health Centre (CHC)	GDMO_CHC	0.27989	1.27053	0.0304183	0.386027	1
56	77	AP & TG	2010	Semi/Peri-Urban	rural	Medical officer	Community Health Centre (CHC)	GDMO_CHC	0.426436	1.27053	0.0304183	0.572219	1
57	77	AP & TG	2011	Semi/Peri-Urban	rural	Medical officer	Community Health Centre (CHC)	GDMO_CHC	0.44888	1.27053	0.0304183	0.600735	1
58	92	AP & TG	2007	Rural	rural	Medical officer	Community Health Centre (CHC)	GDMO_CHC	4.25195	1.27053	0.0304183	5.43266	5
59	92	AP & TG	2008	Rural	rural	Medical officer	Community Health Centre (CHC)	GDMO_CHC	5.23109	1.27053	0.0304183	6.67669	7
60	92	AP & TG	2009	Rural	rural	Medical officer	Community Health Centre (CHC)	GDMO_CHC	5.61481	1.27053	0.0304183	7.16421	7
61	92	AP & TG	2010	Rural	rural	Medical officer	Community Health Centre (CHC)	GDMO_CHC	4.41677	1.27053	0.0304183	5.64207	6
62	107	AP & TG	2007	Rural	rural	Medical officer	Community Health Centre (CHC)	GDMO_CHC	1.73838	1.27053	0.0304183	2.23909	3
63	107	AP & TG	2008	Rural	rural	Medical officer	Community Health Centre (CHC)	GDMO_CHC	1.50465	1.27053	0.0304183	1.94212	2
64	107	AP & TG	2009	Rural	rural	Medical officer	Community Health Centre (CHC)	GDMO_CHC	2.12944	1.27053	0.0304183	2.73593	3
65	107	AP & TG	2010	Rural	rural	Medical officer	Community Health Centre (CHC)	GDMO_CHC	2.20934	1.27053	0.0304183	2.83745	3
66	107	AP & TG	2011	Rural	rural	Medical officer	Community Health Centre (CHC)	GDMO_CHC	2.38023	1.27053	0.0304183	3.05457	3
67	121	AP & TG	2007	Rural	rural	Medical officer	Community Health Centre (CHC)	GDMO_CHC	3.48088	1.27053	0.0304183	4.45299	5
68	121	AP & TG	2008	Rural	rural	Medical officer	Community Health Centre (CHC)	GDMO_CHC	4.58592	1.27053	0.0304183	5.85697	6
69	121	AP & TG	2009	Rural	rural	Medical officer	Community Health Centre (CHC)	GDMO_CHC	5.33397	1.27053	0.0304183	6.80739	7
70	121	AP & TG	2010	Rural	rural	Medical officer	Community Health Centre (CHC)	GDMO_CHC	5.52994	1.27053	0.0304183	7.05638	7
71	121	AP & TG	2011	Rural	rural	Medical officer	Community Health Centre (CHC)	GDMO_CHC	6.59057	1.27053	0.0304183	8.40394	8
72	126	AP & TG	2010	Rural	rural	Medical officer	Community Health Centre (CHC)	GDMO_CHC	3.24398	1.27053	0.0304183	4.152	4
73	7	AP & TG	2007	Rural	rural	Medical officer	Primary Health Centre (PHC)	Doctor_PHC	0.86428	1.26727	0	1.09527	1
74	7	AP & TG	2008	Rural	rural	Medical officer	Primary Health Centre (PHC)	Doctor_PHC	0.644895	1.26727	0	0.817254	1
75	7	AP & TG	2009	Rural	rural	Medical officer	Primary Health Centre (PHC)	Doctor_PHC	0.577172	1.26727	0	0.731431	1
76	7	AP & TG	2010	Rural	rural	Medical officer	Primary Health Centre (PHC)	Doctor_PHC	0.762301	1.26727	0	0.966038	1
77	7	AP & TG	2011	Rural	rural	Medical officer	Primary Health Centre (PHC)	Doctor_PHC	0.651303	1.26727	0	0.825374	1
78	9	AP & TG	2007	Rural	rural	Medical officer	Primary Health Centre (PHC)	Doctor_PHC	3.24947	1.27053	0	4.12856	4
79	9	AP & TG	2008	Rural	rural	Medical officer	Primary Health Centre (PHC)	Doctor_PHC	2.99065	1.27053	0	3.79972	4
80	9	AP & TG	2009	Rural	rural	Medical officer	Primary Health Centre (PHC)	Doctor_PHC	2.68003	1.27053	0	3.40506	4
81	9	AP & TG	2010	Rural	rural	Medical officer	Primary Health Centre (PHC)	Doctor_PHC	2.95976	1.27053	0	3.76047	4
82	9	AP & TG	2011	Rural	rural	Medical officer	Primary Health Centre (PHC)	Doctor_PHC	3.25486	1.27053	0	4.1354	4
83	12	AP & TG	2007	Rural	rural	Medical officer	Primary Health Centre (PHC)	Doctor_PHC	1.21315	1.26442	0	1.53394	2
84	12	AP & TG	2008	Rural	rural	Medical officer	Primary Health Centre (PHC)	Doctor_PHC	1.34304	1.26442	0	1.69818	2
85	12	AP & TG	2009	Rural	rural	Medical officer	Primary Health Centre (PHC)	Doctor_PHC	1.60541	1.26442	0	2.02992	2
86	12	AP & TG	2010	Rural	rural	Medical officer	Primary Health Centre (PHC)	Doctor_PHC	1.53324	1.26442	0	1.93866	2
87	12	AP & TG	2011	Rural	rural	Medical officer	Primary Health Centre (PHC)	Doctor_PHC	0.837941	1.26442	0	1.05951	1
88	14	AP & TG	2007	Rural	rural	Medical officer	Primary Health Centre (PHC)	Doctor_PHC	3.07895	1.27053	0	3.9119	4
89	14	AP & TG	2009	Rural	rural	Medical officer	Primary Health Centre (PHC)	Doctor_PHC	4.28158	1.27053	0	5.43988	5
90	14	AP & TG	2010	Rural	rural	Medical officer	Primary Health Centre (PHC)	Doctor_PHC	4.34712	1.27053	0	5.52315	6
91	14	AP & TG	2011	Rural	rural	Medical officer	Primary Health Centre (PHC)	Doctor_PHC	4.25803	1.27053	0	5.40996	5
92	18	GJ	2010	Rural	rural	Medical officer	Primary Health Centre (PHC)	Doctor_PHC	0.16233	1.26442	0.279468	0.484721	1
93	18	GJ	2011	Rural	rural	Medical officer	Primary Health Centre (PHC)	Doctor_PHC	0.151378	1.26442	0.279468	0.470874	1
94	18	GJ	2012	Rural	rural	Medical officer	Primary Health Centre (PHC)	Doctor_PHC	0.20669	1.26442	0.279468	0.540811	1
95	18	GJ	2013	Rural	rural	Medical officer	Primary Health Centre (PHC)	Doctor_PHC	0.236078	1.26442	0.279468	0.57797	1
96	18	GJ	2014	Rural	rural	Medical officer	Primary Health Centre (PHC)	Doctor_PHC	0.420126	1.26442	0.279468	0.810684	1
97	20	OD	2009	Rural	rural	Medical officer	Primary Health Centre (PHC)	Doctor_PHC	0.264773	1.26442	0.026616	0.361402	1
98	20	OD	2010	Rural	rural	Medical officer	Primary Health Centre (PHC)	Doctor_PHC	0.274246	1.26442	0.026616	0.373379	1
99	20	OD	2011	Rural	rural	Medical officer	Primary Health Centre (PHC)	Doctor_PHC	0.364352	1.26442	0.026616	0.487311	1
100	20	OD	2012	Rural	rural	Medical officer	Primary Health Centre (PHC)	Doctor_PHC	0.409729	1.26442	0.026616	0.544687	1
101	20	OD	2013	Rural	rural	Medical officer	Primary Health Centre (PHC)	Doctor_PHC	0.327247	1.26442	0.026616	0.440395	1
102	21	GJ	2010	Rural	rural	Medical officer	Primary Health Centre (PHC)	Doctor_PHC	0.594146	1.30846	0.558935	1.33635	2
103	21	GJ	2011	Rural	rural	Medical officer	Primary Health Centre (PHC)	Doctor_PHC	0.485372	1.30846	0.558935	1.19402	2
104	21	GJ	2012	Rural	rural	Medical officer	Primary Health Centre (PHC)	Doctor_PHC	0.593129	1.30846	0.558935	1.33502	2
105	21	GJ	2013	Rural	rural	Medical officer	Primary Health Centre (PHC)	Doctor_PHC	0.429275	1.30846	0.558935	1.12062	2
106	22	AP & TG	2009	Rural	rural	Medical officer	Primary Health Centre (PHC)	Doctor_PHC	1.39787	1.27053	0	1.77603	2
107	22	AP & TG	2010	Rural	rural	Medical officer	Primary Health Centre (PHC)	Doctor_PHC	1.69233	1.27053	0	2.15016	2
108	22	AP & TG	2011	Rural	rural	Medical officer	Primary Health Centre (PHC)	Doctor_PHC	1.57626	1.27053	0	2.00268	2
109	23	TN	2007	Rural	rural	Medical officer	Primary Health Centre (PHC)	Doctor_PHC	2.33286	1.26116	0	2.94211	3
110	23	TN	2008	Rural	rural	Medical officer	Primary Health Centre (PHC)	Doctor_PHC	3.10136	1.26116	0	3.9113	4
111	23	TN	2009	Rural	rural	Medical officer	Primary Health Centre (PHC)	Doctor_PHC	3.4817	1.26116	0	4.39098	4
112	23	GJ	2010	Rural	rural	Medical officer	Primary Health Centre (PHC)	Doctor_PHC	0.328033	1.26442	0.279468	0.69424	1
113	23	TN	2010	Rural	rural	Medical officer	Primary Health Centre (PHC)	Doctor_PHC	3.7453	1.26116	0	4.72342	5
114	23	GJ	2011	Rural	rural	Medical officer	Primary Health Centre (PHC)	Doctor_PHC	0.220182	1.26442	0.279468	0.557871	1
115	23	TN	2011	Rural	rural	Medical officer	Primary Health Centre (PHC)	Doctor_PHC	3.77149	1.26116	0	4.75645	5
116	23	GJ	2012	Rural	rural	Medical officer	Primary Health Centre (PHC)	Doctor_PHC	0.308117	1.26442	0.279468	0.669058	1
117	23	GJ	2013	Rural	rural	Medical officer	Primary Health Centre (PHC)	Doctor_PHC	0.235986	1.26442	0.279468	0.577853	1
118	23	GJ	2014	Rural	rural	Medical officer	Primary Health Centre (PHC)	Doctor_PHC	0.370221	1.26442	0.279468	0.747583	1
119	24	AP & TG	2007	Rural	rural	Medical officer	Primary Health Centre (PHC)	Doctor_PHC	0.475813	1.27053	0	0.604536	1
120	24	AP & TG	2008	Rural	rural	Medical officer	Primary Health Centre (PHC)	Doctor_PHC	0.501003	1.27053	0	0.636541	1
121	24	AP & TG	2009	Rural	rural	Medical officer	Primary Health Centre (PHC)	Doctor_PHC	0.565272	1.27053	0	0.718196	1
122	24	AP & TG	2010	Rural	rural	Medical officer	Primary Health Centre (PHC)	Doctor_PHC	0.656844	1.27053	0	0.834541	1
123	24	AP & TG	2011	Rural	rural	Medical officer	Primary Health Centre (PHC)	Doctor_PHC	0.567913	1.27053	0	0.721551	1
124	27	AP & TG	2007	Rural	rural	Medical officer	Primary Health Centre (PHC)	Doctor_PHC	7.80693	1.27053	0	9.91895	10
125	27	AP & TG	2008	Rural	rural	Medical officer	Primary Health Centre (PHC)	Doctor_PHC	11.1884	1.27053	0	14.2152	14
126	27	AP & TG	2009	Rural	rural	Medical officer	Primary Health Centre (PHC)	Doctor_PHC	6.52746	1.27053	0	8.29334	8
127	27	AP & TG	2010	Rural	rural	Medical officer	Primary Health Centre (PHC)	Doctor_PHC	1.70664	1.27053	0	2.16834	2
128	27	AP & TG	2011	Rural	rural	Medical officer	Primary Health Centre (PHC)	Doctor_PHC	1.20897	1.27053	0	1.53603	2
129	28	GJ	2013	Rural	rural	Medical officer	Primary Health Centre (PHC)	Doctor_PHC	0.130606	1.26116	0.25797	0.422685	1
130	28	GJ	2014	Rural	rural	Medical officer	Primary Health Centre (PHC)	Doctor_PHC	0.854995	1.26116	0.25797	1.33625	2
131	29	AP & TG	2007	Rural	rural	Medical officer	Primary Health Centre (PHC)	Doctor_PHC	0.404098	1.27053	0	0.513419	1
132	29	AP & TG	2008	Rural	rural	Medical officer	Primary Health Centre (PHC)	Doctor_PHC	0.414713	1.27053	0	0.526906	1
133	29	AP & TG	2009	Rural	rural	Medical officer	Primary Health Centre (PHC)	Doctor_PHC	0.450042	1.27053	0	0.571793	1
134	29	AP & TG	2011	Rural	rural	Medical officer	Primary Health Centre (PHC)	Doctor_PHC	0.508238	1.27053	0	0.645733	1
135	30	GJ	2010	Semi/Peri-Urban	rural	Medical officer	Primary Health Centre (PHC)	Doctor_PHC	1.00803	1.27053	0.319392	1.60012	2
136	30	GJ	2011	Semi/Peri-Urban	rural	Medical officer	Primary Health Centre (PHC)	Doctor_PHC	1.06797	1.27053	0.319392	1.67628	2
137	30	GJ	2012	Semi/Peri-Urban	rural	Medical officer	Primary Health Centre (PHC)	Doctor_PHC	1.15082	1.27053	0.319392	1.78155	2
138	30	GJ	2013	Semi/Peri-Urban	rural	Medical officer	Primary Health Centre (PHC)	Doctor_PHC	1.05645	1.27053	0.319392	1.66165	2
139	30	GJ	2014	Semi/Peri-Urban	rural	Medical officer	Primary Health Centre (PHC)	Doctor_PHC	1.23014	1.27053	0.319392	1.88233	2
140	33	GJ	2010	Semi/Peri-Urban	rural	Medical officer	Primary Health Centre (PHC)	Doctor_PHC	0.823194	1.27053	0.319392	1.36529	2
141	33	GJ	2011	Semi/Peri-Urban	rural	Medical officer	Primary Health Centre (PHC)	Doctor_PHC	0.843209	1.27053	0.319392	1.39071	2
142	33	GJ	2012	Semi/Peri-Urban	rural	Medical officer	Primary Health Centre (PHC)	Doctor_PHC	0.852609	1.27053	0.319392	1.40266	2
143	33	GJ	2013	Semi/Peri-Urban	rural	Medical officer	Primary Health Centre (PHC)	Doctor_PHC	0.778359	1.27053	0.319392	1.30832	2
144	33	GJ	2014	Semi/Peri-Urban	rural	Medical officer	Primary Health Centre (PHC)	Doctor_PHC	0.863488	1.27053	0.319392	1.41648	2
145	35	OD	2009	Rural	rural	Medical officer	Primary Health Centre (PHC)	Doctor_PHC	0.269342	1.26628	0.0277732	0.368835	1
146	35	GJ	2010	Rural	rural	Medical officer	Primary Health Centre (PHC)	Doctor_PHC	0.736571	1.28219	0.394543	1.33897	2
147	35	OD	2010	Rural	rural	Medical officer	Primary Health Centre (PHC)	Doctor_PHC	0.282795	1.26628	0.0277732	0.385869	1
148	35	GJ	2011	Rural	rural	Medical officer	Primary Health Centre (PHC)	Doctor_PHC	0.638	1.28219	0.394543	1.21258	2
149	35	OD	2011	Rural	rural	Medical officer	Primary Health Centre (PHC)	Doctor_PHC	0.298899	1.26628	0.0277732	0.406262	1
150	35	GJ	2012	Rural	rural	Medical officer	Primary Health Centre (PHC)	Doctor_PHC	0.568068	1.28219	0.394543	1.12291	2
151	35	OD	2012	Rural	rural	Medical officer	Primary Health Centre (PHC)	Doctor_PHC	0.317222	1.26628	0.0277732	0.429464	1
152	35	GJ	2013	Rural	rural	Medical officer	Primary Health Centre (PHC)	Doctor_PHC	0.887395	1.28219	0.394543	1.53235	2
153	35	OD	2013	Rural	rural	Medical officer	Primary Health Centre (PHC)	Doctor_PHC	0.329951	1.26628	0.0277732	0.445582	1
154	35	GJ	2014	Rural	rural	Medical officer	Primary Health Centre (PHC)	Doctor_PHC	1.09315	1.28219	0.394543	1.79617	2
155	39	AP & TG	2008	Rural	rural	Medical officer	Primary Health Centre (PHC)	Doctor_PHC	0.299106	1.26442	0	0.378197	1
156	39	AP & TG	2009	Rural	rural	Medical officer	Primary Health Centre (PHC)	Doctor_PHC	0.285798	1.26442	0	0.36137	1
157	39	GJ	2010	Rural	rural	Medical officer	Primary Health Centre (PHC)	Doctor_PHC	0.600285	1.25837	0.239544	0.994927	1
158	39	AP & TG	2010	Rural	rural	Medical officer	Primary Health Centre (PHC)	Doctor_PHC	0.293931	1.26442	0	0.371653	1
159	39	GJ	2011	Rural	rural	Medical officer	Primary Health Centre (PHC)	Doctor_PHC	0.573234	1.25837	0.239544	0.960885	1
160	39	AP & TG	2011	Rural	rural	Medical officer	Primary Health Centre (PHC)	Doctor_PHC	0.26445	1.26442	0	0.334377	1
161	39	GJ	2012	Rural	rural	Medical officer	Primary Health Centre (PHC)	Doctor_PHC	0.581789	1.25837	0.239544	0.971651	1
162	39	GJ	2013	Rural	rural	Medical officer	Primary Health Centre (PHC)	Doctor_PHC	1.10322	1.25837	0.239544	1.6278	2
163	39	GJ	2014	Rural	rural	Medical officer	Primary Health Centre (PHC)	Doctor_PHC	0.999762	1.25837	0.239544	1.49762	2
164	41	AP & TG	2007	Rural	rural	Medical officer	Primary Health Centre (PHC)	Doctor_PHC	0.572138	1.27053	0	0.726919	1
165	41	AP & TG	2008	Rural	rural	Medical officer	Primary Health Centre (PHC)	Doctor_PHC	0.603137	1.27053	0	0.766304	1
166	41	AP & TG	2009	Rural	rural	Medical officer	Primary Health Centre (PHC)	Doctor_PHC	0.600972	1.27053	0	0.763553	1
167	41	GJ	2010	Rural	rural	Medical officer	Primary Health Centre (PHC)	Doctor_PHC	0.408851	1.27053	0.319392	0.838849	1
168	41	AP & TG	2010	Rural	rural	Medical officer	Primary Health Centre (PHC)	Doctor_PHC	0.629119	1.27053	0	0.799316	1
169	41	GJ	2011	Rural	rural	Medical officer	Primary Health Centre (PHC)	Doctor_PHC	0.311576	1.27053	0.319392	0.715259	1
170	41	AP & TG	2011	Rural	rural	Medical officer	Primary Health Centre (PHC)	Doctor_PHC	0.627376	1.27053	0	0.797101	1
171	41	GJ	2012	Rural	rural	Medical officer	Primary Health Centre (PHC)	Doctor_PHC	0.370934	1.27053	0.319392	0.790675	1
172	41	GJ	2013	Rural	rural	Medical officer	Primary Health Centre (PHC)	Doctor_PHC	0.26146	1.27053	0.319392	0.651584	1
173	44	OD	2009	Rural	rural	Medical officer	Primary Health Centre (PHC)	Doctor_PHC	0.635013	1.27299	0.0319392	0.840305	1
174	44	OD	2010	Rural	rural	Medical officer	Primary Health Centre (PHC)	Doctor_PHC	0.983737	1.27299	0.0319392	1.28423	2
175	44	OD	2011	Rural	rural	Medical officer	Primary Health Centre (PHC)	Doctor_PHC	1.08782	1.27299	0.0319392	1.41672	2
176	44	OD	2012	Rural	rural	Medical officer	Primary Health Centre (PHC)	Doctor_PHC	0.776299	1.27299	0.0319392	1.02016	1
177	44	OD	2013	Rural	rural	Medical officer	Primary Health Centre (PHC)	Doctor_PHC	0.575626	1.27299	0.0319392	0.764706	1
178	46	GJ	2011	Rural	rural	Medical officer	Primary Health Centre (PHC)	Doctor_PHC	0.147734	1.25837	0.239544	0.425449	1
179	46	GJ	2012	Rural	rural	Medical officer	Primary Health Centre (PHC)	Doctor_PHC	0.202709	1.25837	0.239544	0.494627	1
180	46	GJ	2013	Rural	rural	Medical officer	Primary Health Centre (PHC)	Doctor_PHC	0.296855	1.25837	0.239544	0.613098	1
181	46	GJ	2014	Rural	rural	Medical officer	Primary Health Centre (PHC)	Doctor_PHC	0.389298	1.25837	0.239544	0.729426	1
182	55	AP & TG	2007	Rural	rural	Medical officer	Primary Health Centre (PHC)	Doctor_PHC	0.405999	1.27053	0	0.515835	1
183	55	AP & TG	2008	Rural	rural	Medical officer	Primary Health Centre (PHC)	Doctor_PHC	0.305556	1.27053	0	0.388218	1
184	55	AP & TG	2009	Rural	rural	Medical officer	Primary Health Centre (PHC)	Doctor_PHC	0.312738	1.27053	0	0.397343	1
185	55	AP & TG	2010	Rural	rural	Medical officer	Primary Health Centre (PHC)	Doctor_PHC	0.271599	1.27053	0	0.345075	1
186	55	AP & TG	2011	Rural	rural	Medical officer	Primary Health Centre (PHC)	Doctor_PHC	0.252324	1.27053	0	0.320585	1
187	57	AP & TG	2007	Semi/Peri-Urban	rural	Medical officer	Primary Health Centre (PHC)	Doctor_PHC	0.305714	1.27877	0	0.390937	1
188	57	AP & TG	2008	Semi/Peri-Urban	rural	Medical officer	Primary Health Centre (PHC)	Doctor_PHC	0.36369	1.27877	0	0.465075	1
189	57	AP & TG	2009	Semi/Peri-Urban	rural	Medical officer	Primary Health Centre (PHC)	Doctor_PHC	0.433002	1.27877	0	0.55371	1
190	57	AP & TG	2010	Semi/Peri-Urban	rural	Medical officer	Primary Health Centre (PHC)	Doctor_PHC	0.408604	1.27877	0	0.52251	1
191	57	AP & TG	2011	Semi/Peri-Urban	rural	Medical officer	Primary Health Centre (PHC)	Doctor_PHC	0.430969	1.27877	0	0.55111	1
192	60	AP & TG	2011	Rural	rural	Medical officer	Primary Health Centre (PHC)	Doctor_PHC	1.11578	1.28043	0	1.42868	2
193	61	OD	2009	Rural	rural	Medical officer	Primary Health Centre (PHC)	Doctor_PHC	0.482884	1.26116	0.0245686	0.633561	1
194	61	OD	2010	Rural	rural	Medical officer	Primary Health Centre (PHC)	Doctor_PHC	0.423893	1.26116	0.0245686	0.559165	1
195	61	OD	2011	Rural	rural	Medical officer	Primary Health Centre (PHC)	Doctor_PHC	0.393524	1.26116	0.0245686	0.520865	1
196	61	OD	2012	Rural	rural	Medical officer	Primary Health Centre (PHC)	Doctor_PHC	0.452386	1.26116	0.0245686	0.595099	1
197	61	OD	2013	Rural	rural	Medical officer	Primary Health Centre (PHC)	Doctor_PHC	0.481476	1.26116	0.0245686	0.631786	1
198	68	TN	2007	Rural	rural	Medical officer	Primary Health Centre (PHC)	Doctor_PHC	0.40225	1.27053	0	0.511071	1
199	68	TN	2008	Rural	rural	Medical officer	Primary Health Centre (PHC)	Doctor_PHC	0.820976	1.27053	0	1.04308	1
200	68	TN	2009	Rural	rural	Medical officer	Primary Health Centre (PHC)	Doctor_PHC	0.482467	1.27053	0	0.61299	1
201	68	TN	2010	Rural	rural	Medical officer	Primary Health Centre (PHC)	Doctor_PHC	0.51146	1.27053	0	0.649826	1
202	68	TN	2011	Rural	rural	Medical officer	Primary Health Centre (PHC)	Doctor_PHC	0.529468	1.27053	0	0.672705	1
203	70	TN	2007	Rural	rural	Medical officer	Primary Health Centre (PHC)	Doctor_PHC	2.41302	1.25837	0	3.03648	3
204	70	TN	2008	Rural	rural	Medical officer	Primary Health Centre (PHC)	Doctor_PHC	3.11759	1.25837	0	3.9231	4
205	70	TN	2009	Rural	rural	Medical officer	Primary Health Centre (PHC)	Doctor_PHC	3.10333	1.25837	0	3.90515	4
206	70	TN	2010	Rural	rural	Medical officer	Primary Health Centre (PHC)	Doctor_PHC	2.8666	1.25837	0	3.60726	4
207	70	TN	2011	Rural	rural	Medical officer	Primary Health Centre (PHC)	Doctor_PHC	3.08044	1.25837	0	3.87635	4
208	77	GJ	2012	Rural	rural	Medical officer	Primary Health Centre (PHC)	Doctor_PHC	0.744642	1.2683	0.304874	1.24931	2
209	77	GJ	2013	Rural	rural	Medical officer	Primary Health Centre (PHC)	Doctor_PHC	0.810275	1.2683	0.304874	1.33255	2
210	77	GJ	2014	Rural	rural	Medical officer	Primary Health Centre (PHC)	Doctor_PHC	0.854786	1.2683	0.304874	1.389	2
211	78	AP & TG	2007	Rural	rural	Medical officer	Primary Health Centre (PHC)	Doctor_PHC	0.196557	1.27053	0	0.249732	1
212	78	AP & TG	2008	Rural	rural	Medical officer	Primary Health Centre (PHC)	Doctor_PHC	0.245089	1.27053	0	0.311393	1
213	78	AP & TG	2009	Rural	rural	Medical officer	Primary Health Centre (PHC)	Doctor_PHC	0.257393	1.27053	0	0.327026	1
214	78	AP & TG	2010	Rural	rural	Medical officer	Primary Health Centre (PHC)	Doctor_PHC	0.24567	1.27053	0	0.312131	1
215	78	AP & TG	2011	Rural	rural	Medical officer	Primary Health Centre (PHC)	Doctor_PHC	0.264998	1.27053	0	0.336688	1
216	83	AP & TG	2007	Rural	rural	Medical officer	Primary Health Centre (PHC)	Doctor_PHC	0.168145	1.27053	0	0.213634	1
217	83	AP & TG	2011	Rural	rural	Medical officer	Primary Health Centre (PHC)	Doctor_PHC	0.262991	1.27053	0	0.334138	1
218	93	AP & TG	2011	Rural	rural	Medical officer	Primary Health Centre (PHC)	Doctor_PHC	0.104668	1.27053	0	0.132984	1
219	98	AP & TG	2007	Rural	rural	Medical officer	Primary Health Centre (PHC)	Doctor_PHC	0.0439903	1.27053	0	0.055891	1
220	98	AP & TG	2008	Rural	rural	Medical officer	Primary Health Centre (PHC)	Doctor_PHC	0.0452577	1.27053	0	0.0575013	1
221	98	AP & TG	2009	Rural	rural	Medical officer	Primary Health Centre (PHC)	Doctor_PHC	0.0458914	1.27053	0	0.0583065	1
222	98	AP & TG	2010	Rural	rural	Medical officer	Primary Health Centre (PHC)	Doctor_PHC	0.0478982	1.27053	0	0.0608561	1
223	98	AP & TG	2011	Rural	rural	Medical officer	Primary Health Centre (PHC)	Doctor_PHC	0.048215	1.27053	0	0.0612587	1
224	100	AP & TG	2009	Rural	rural	Medical officer	Primary Health Centre (PHC)	Doctor_PHC	0.173189	1.26442	0	0.218984	1
225	100	AP & TG	2010	Rural	rural	Medical officer	Primary Health Centre (PHC)	Doctor_PHC	0.151887	1.26442	0	0.192049	1
226	100	AP & TG	2011	Rural	rural	Medical officer	Primary Health Centre (PHC)	Doctor_PHC	0.14417	1.26442	0	0.182292	1
227	108	AP & TG	2007	Rural	rural	Medical officer	Primary Health Centre (PHC)	Doctor_PHC	1.66556	1.27053	0	2.11614	2
228	108	AP & TG	2008	Rural	rural	Medical officer	Primary Health Centre (PHC)	Doctor_PHC	1.64702	1.27053	0	2.09259	2
229	108	AP & TG	2009	Rural	rural	Medical officer	Primary Health Centre (PHC)	Doctor_PHC	1.27165	1.27053	0	1.61567	2
230	108	AP & TG	2010	Rural	rural	Medical officer	Primary Health Centre (PHC)	Doctor_PHC	1.28934	1.27053	0	1.63815	2
231	108	AP & TG	2011	Rural	rural	Medical officer	Primary Health Centre (PHC)	Doctor_PHC	1.60097	1.27053	0	2.03408	2
232	113	AP & TG	2011	Rural	rural	Medical officer	Primary Health Centre (PHC)	Doctor_PHC	0.698463	1.26939	0	0.886622	1
233	115	AP & TG	2007	Rural	rural	Medical officer	Primary Health Centre (PHC)	Doctor_PHC	0.453	1.27053	0	0.57555	1
234	115	AP & TG	2008	Rural	rural	Medical officer	Primary Health Centre (PHC)	Doctor_PHC	0.425644	1.27053	0	0.540794	1
235	115	AP & TG	2009	Rural	rural	Medical officer	Primary Health Centre (PHC)	Doctor_PHC	0.381865	1.27053	0	0.485172	1
236	115	AP & TG	2010	Rural	rural	Medical officer	Primary Health Centre (PHC)	Doctor_PHC	0.362326	1.27053	0	0.460346	1
237	115	AP & TG	2011	Rural	rural	Medical officer	Primary Health Centre (PHC)	Doctor_PHC	0.404626	1.27053	0	0.51409	1
238	127	AP & TG	2007	Rural	rural	Medical officer	Primary Health Centre (PHC)	Doctor_PHC	0.366815	1.27053	0	0.466049	1
239	127	AP & TG	2008	Rural	rural	Medical officer	Primary Health Centre (PHC)	Doctor_PHC	0.369085	1.27053	0	0.468935	1
240	127	AP & TG	2009	Rural	rural	Medical officer	Primary Health Centre (PHC)	Doctor_PHC	0.286016	1.27053	0	0.363392	1
241	127	AP & TG	2010	Rural	rural	Medical officer	Primary Health Centre (PHC)	Doctor_PHC	0.293621	1.27053	0	0.373054	1
242	127	AP & TG	2011	Rural	rural	Medical officer	Primary Health Centre (PHC)	Doctor_PHC	0.458386	1.27053	0	0.582394	1
243	3	OD	2009	Rural	rural	Nurses	Community Health Centre (CHC)	Nurse_CHC	6.92824	1.02335	74.7376	81.8276	82
244	3	OD	2010	Rural	rural	Nurses	Community Health Centre (CHC)	Nurse_CHC	7.72062	1.02335	74.7376	82.6385	83
245	3	OD	2011	Rural	rural	Nurses	Community Health Centre (CHC)	Nurse_CHC	8.22267	1.02335	74.7376	83.1523	83
246	3	OD	2012	Rural	rural	Nurses	Community Health Centre (CHC)	Nurse_CHC	6.72187	1.02335	74.7376	81.6164	82
247	3	OD	2013	Rural	rural	Nurses	Community Health Centre (CHC)	Nurse_CHC	7.19685	1.02335	74.7376	82.1025	82
248	8	OD	2009	Rural	rural	Nurses	Community Health Centre (CHC)	Nurse_CHC	3.74409	1.02335	89.6852	93.5167	94
249	8	OD	2010	Rural	rural	Nurses	Community Health Centre (CHC)	Nurse_CHC	2.87536	1.02335	89.6852	92.6277	93
250	8	OD	2011	Rural	rural	Nurses	Community Health Centre (CHC)	Nurse_CHC	2.5914	1.02335	89.6852	92.3371	92
251	8	OD	2012	Rural	rural	Nurses	Community Health Centre (CHC)	Nurse_CHC	2.25177	1.02335	89.6852	91.9895	92
252	8	OD	2013	Rural	rural	Nurses	Community Health Centre (CHC)	Nurse_CHC	3.94022	1.02335	89.6852	93.7174	94
253	15	GJ	2010	Rural	rural	Nurses	Community Health Centre (CHC)	Nurse_CHC	3.7224	1.02335	37.7148	41.5241	42
254	15	GJ	2011	Rural	rural	Nurses	Community Health Centre (CHC)	Nurse_CHC	3.05848	1.02335	37.7148	40.8447	41
255	15	GJ	2012	Rural	rural	Nurses	Community Health Centre (CHC)	Nurse_CHC	3.10007	1.02335	37.7148	40.8873	41
256	15	GJ	2013	Rural	rural	Nurses	Community Health Centre (CHC)	Nurse_CHC	3.88598	1.02335	37.7148	41.6915	42
257	15	GJ	2014	Rural	rural	Nurses	Community Health Centre (CHC)	Nurse_CHC	4.34196	1.02335	37.7148	42.1582	42
258	23	MP	2008	Semi/Peri-Urban	rural	Nurses	Community Health Centre (CHC)	Nurse_CHC	2.61487	1.1035	51.6705	54.556	55
259	23	MP	2009	Semi/Peri-Urban	rural	Nurses	Community Health Centre (CHC)	Nurse_CHC	2.77443	1.1035	51.6705	54.732	55
260	23	MP	2010	Semi/Peri-Urban	rural	Nurses	Community Health Centre (CHC)	Nurse_CHC	2.77796	1.1035	51.6705	54.7359	55
261	23	MP	2011	Semi/Peri-Urban	rural	Nurses	Community Health Centre (CHC)	Nurse_CHC	2.91633	1.1035	51.6705	54.8886	55
262	23	MP	2012	Semi/Peri-Urban	rural	Nurses	Community Health Centre (CHC)	Nurse_CHC	3.07334	1.1035	51.6705	55.0619	55
263	29	OD	2009	Rural	rural	Nurses	Community Health Centre (CHC)	Nurse_CHC	2.62538	1.02335	68.9886	71.6753	72
264	29	OD	2010	Rural	rural	Nurses	Community Health Centre (CHC)	Nurse_CHC	2.84791	1.02335	68.9886	71.903	72
265	29	OD	2011	Rural	rural	Nurses	Community Health Centre (CHC)	Nurse_CHC	3.08114	1.02335	68.9886	72.1417	72
266	29	OD	2012	Rural	rural	Nurses	Community Health Centre (CHC)	Nurse_CHC	2.84902	1.02335	68.9886	71.9041	72
267	29	OD	2013	Rural	rural	Nurses	Community Health Centre (CHC)	Nurse_CHC	2.4572	1.02335	68.9886	71.5032	72
268	38	AP & TG	2007	Semi/Peri-Urban	rural	Nurses	Community Health Centre (CHC)	Nurse_CHC	3.56488	1.02335	12.4563	16.1044	16
269	38	OD	2009	Rural	rural	Nurses	Community Health Centre (CHC)	Nurse_CHC	7.95499	1.02335	74.7376	82.8783	83
270	38	AP & TG	2009	Semi/Peri-Urban	rural	Nurses	Community Health Centre (CHC)	Nurse_CHC	4.82239	1.02335	12.4563	17.3912	17
271	38	GJ	2010	Semi/Peri-Urban	rural	Nurses	Community Health Centre (CHC)	Nurse_CHC	4.12793	1.02335	32.327	36.5513	37
272	38	OD	2010	Rural	rural	Nurses	Community Health Centre (CHC)	Nurse_CHC	6.59161	1.02335	74.7376	81.4831	81
273	38	AP & TG	2010	Semi/Peri-Urban	rural	Nurses	Community Health Centre (CHC)	Nurse_CHC	5.62045	1.02335	12.4563	18.2079	18
274	38	GJ	2011	Semi/Peri-Urban	rural	Nurses	Community Health Centre (CHC)	Nurse_CHC	3.80632	1.02335	32.327	36.2222	36
275	38	OD	2011	Rural	rural	Nurses	Community Health Centre (CHC)	Nurse_CHC	7.55006	1.02335	74.7376	82.464	82
276	38	AP & TG	2011	Semi/Peri-Urban	rural	Nurses	Community Health Centre (CHC)	Nurse_CHC	4.88546	1.02335	12.4563	17.4558	17
277	38	GJ	2012	Semi/Peri-Urban	rural	Nurses	Community Health Centre (CHC)	Nurse_CHC	3.21008	1.02335	32.327	35.612	36
278	38	OD	2012	Rural	rural	Nurses	Community Health Centre (CHC)	Nurse_CHC	8.06501	1.02335	74.7376	82.9909	83
279	38	GJ	2013	Semi/Peri-Urban	rural	Nurses	Community Health Centre (CHC)	Nurse_CHC	3.08749	1.02335	32.327	35.4866	35
280	38	OD	2013	Rural	rural	Nurses	Community Health Centre (CHC)	Nurse_CHC	8.86335	1.02335	74.7376	83.8079	84
281	38	GJ	2014	Semi/Peri-Urban	rural	Nurses	Community Health Centre (CHC)	Nurse_CHC	3.86486	1.02335	32.327	36.2821	36
282	43	AP & TG	2007	Rural	rural	Nurses	Community Health Centre (CHC)	Nurse_CHC	15.6416	1.02335	12.4563	28.463	28
283	43	AP & TG	2008	Rural	rural	Nurses	Community Health Centre (CHC)	Nurse_CHC	18.1275	1.02335	12.4563	31.007	31
284	43	AP & TG	2009	Rural	rural	Nurses	Community Health Centre (CHC)	Nurse_CHC	16.6548	1.02335	12.4563	29.4999	29
285	43	AP & TG	2010	Rural	rural	Nurses	Community Health Centre (CHC)	Nurse_CHC	11.0864	1.02335	12.4563	23.8015	24
286	43	AP & TG	2011	Rural	rural	Nurses	Community Health Centre (CHC)	Nurse_CHC	7.03059	1.02335	12.4563	19.651	20
287	49	OD	2009	Rural	rural	Nurses	Community Health Centre (CHC)	Nurse_CHC	1.99692	1.02335	89.6852	91.7287	92
288	49	OD	2010	Rural	rural	Nurses	Community Health Centre (CHC)	Nurse_CHC	2.21229	1.02335	89.6852	91.9491	92
289	49	OD	2011	Rural	rural	Nurses	Community Health Centre (CHC)	Nurse_CHC	1.76503	1.02335	89.6852	91.4914	91
290	49	OD	2012	Rural	rural	Nurses	Community Health Centre (CHC)	Nurse_CHC	1.65463	1.02335	89.6852	91.3784	91
291	49	OD	2013	Rural	rural	Nurses	Community Health Centre (CHC)	Nurse_CHC	1.65707	1.02335	89.6852	91.3809	91
292	54	OD	2009	Semi/Peri-Urban	rural	Nurses	Community Health Centre (CHC)	Nurse_CHC	8.76794	1.02335	64.0608	73.0335	73
293	60	OD	2010	Rural	rural	Nurses	Community Health Centre (CHC)	Nurse_CHC	2.7391	1.02335	68.9886	71.7916	72
294	60	OD	2011	Rural	rural	Nurses	Community Health Centre (CHC)	Nurse_CHC	2.46765	1.02335	68.9886	71.5139	72
295	60	OD	2012	Rural	rural	Nurses	Community Health Centre (CHC)	Nurse_CHC	2.08709	1.02335	68.9886	71.1244	71
296	60	OD	2013	Rural	rural	Nurses	Community Health Centre (CHC)	Nurse_CHC	2.1419	1.02335	68.9886	71.1805	71
297	65	OD	2009	Rural	rural	Nurses	Community Health Centre (CHC)	Nurse_CHC	4.91274	1.02335	68.9886	74.016	74
298	65	OD	2010	Rural	rural	Nurses	Community Health Centre (CHC)	Nurse_CHC	5.40803	1.02335	68.9886	74.5229	75
299	65	OD	2011	Rural	rural	Nurses	Community Health Centre (CHC)	Nurse_CHC	5.6303	1.02335	68.9886	74.7503	75
300	65	OD	2012	Rural	rural	Nurses	Community Health Centre (CHC)	Nurse_CHC	5.28911	1.02335	68.9886	74.4012	74
301	65	OD	2013	Rural	rural	Nurses	Community Health Centre (CHC)	Nurse_CHC	4.16932	1.02335	68.9886	73.2553	73
302	72	OD	2009	Rural	rural	Nurses	Community Health Centre (CHC)	Nurse_CHC	1.23075	1.02335	64.0608	65.3203	65
303	72	OD	2010	Rural	rural	Nurses	Community Health Centre (CHC)	Nurse_CHC	1.47311	1.02335	64.0608	65.5683	66
304	72	OD	2011	Rural	rural	Nurses	Community Health Centre (CHC)	Nurse_CHC	1.43746	1.02335	64.0608	65.5319	66
305	72	OD	2012	Rural	rural	Nurses	Community Health Centre (CHC)	Nurse_CHC	1.45524	1.02335	64.0608	65.5501	66
306	72	OD	2013	Rural	rural	Nurses	Community Health Centre (CHC)	Nurse_CHC	1.56603	1.02335	64.0608	65.6634	66
307	77	OD	2009	Rural	rural	Nurses	Community Health Centre (CHC)	Nurse_CHC	1.36557	1.02335	64.0608	65.4583	65
308	77	OD	2010	Rural	rural	Nurses	Community Health Centre (CHC)	Nurse_CHC	1.60674	1.02335	64.0608	65.7051	66
309	77	OD	2011	Rural	rural	Nurses	Community Health Centre (CHC)	Nurse_CHC	1.75483	1.02335	64.0608	65.8566	66
310	77	OD	2012	Rural	rural	Nurses	Community Health Centre (CHC)	Nurse_CHC	2.23764	1.02335	64.0608	66.3507	66
311	77	OD	2013	Rural	rural	Nurses	Community Health Centre (CHC)	Nurse_CHC	2.48931	1.02335	64.0608	66.6083	67
312	92	AP & TG	2007	Rural	rural	Nurses	Community Health Centre (CHC)	Nurse_CHC	12.3906	1.02335	14.2357	26.9156	27
313	92	AP & TG	2008	Rural	rural	Nurses	Community Health Centre (CHC)	Nurse_CHC	13.4617	1.02335	14.2357	28.0118	28
314	92	AP & TG	2009	Rural	rural	Nurses	Community Health Centre (CHC)	Nurse_CHC	14.5591	1.02335	14.2357	29.1348	29
315	92	AP & TG	2010	Rural	rural	Nurses	Community Health Centre (CHC)	Nurse_CHC	12.0224	1.02335	14.2357	26.5388	27
316	103	OD	2009	Rural	rural	Nurses	Community Health Centre (CHC)	Nurse_CHC	2.62063	1.02335	99.6502	102.332	102
317	103	OD	2010	Rural	rural	Nurses	Community Health Centre (CHC)	Nurse_CHC	2.52765	1.02335	99.6502	102.237	102
318	103	OD	2011	Rural	rural	Nurses	Community Health Centre (CHC)	Nurse_CHC	2.86584	1.02335	99.6502	102.583	103
319	103	OD	2012	Rural	rural	Nurses	Community Health Centre (CHC)	Nurse_CHC	3.2729	1.02335	99.6502	103	103
320	103	OD	2013	Rural	rural	Nurses	Community Health Centre (CHC)	Nurse_CHC	3.39896	1.02335	99.6502	103.129	103
321	107	AP & TG	2010	Rural	rural	Nurses	Community Health Centre (CHC)	Nurse_CHC	4.05149	1.02335	14.2357	18.3818	18
322	7	AP & TG	2007	Rural	rural	Nurses	Primary Health Centre (PHC)	Nurse_PHC	2.03737	1.02335	5.53612	7.62106	8
323	7	AP & TG	2008	Rural	rural	Nurses	Primary Health Centre (PHC)	Nurse_PHC	1.50971	1.02335	5.53612	7.08108	7
324	7	AP & TG	2009	Rural	rural	Nurses	Primary Health Centre (PHC)	Nurse_PHC	1.31156	1.02335	5.53612	6.8783	7
325	7	AP & TG	2010	Rural	rural	Nurses	Primary Health Centre (PHC)	Nurse_PHC	1.68035	1.02335	5.53612	7.25571	7
326	7	AP & TG	2011	Rural	rural	Nurses	Primary Health Centre (PHC)	Nurse_PHC	1.43566	1.02335	5.53612	7.0053	7
327	9	AP & TG	2007	Rural	rural	Nurses	Primary Health Centre (PHC)	Nurse_PHC	7.8231	1.02335	7.3815	15.3872	15
328	9	AP & TG	2008	Rural	rural	Nurses	Primary Health Centre (PHC)	Nurse_PHC	7.26801	1.02335	7.3815	14.8192	15
329	9	AP & TG	2009	Rural	rural	Nurses	Primary Health Centre (PHC)	Nurse_PHC	6.5573	1.02335	7.3815	14.0919	14
330	9	AP & TG	2010	Rural	rural	Nurses	Primary Health Centre (PHC)	Nurse_PHC	7.33197	1.02335	7.3815	14.8846	15
331	9	AP & TG	2011	Rural	rural	Nurses	Primary Health Centre (PHC)	Nurse_PHC	7.87411	1.02335	7.3815	15.4394	15
332	12	AP & TG	2007	Rural	rural	Nurses	Primary Health Centre (PHC)	Nurse_PHC	2.57089	1.02335	6.45881	9.08972	9
333	12	AP & TG	2008	Rural	rural	Nurses	Primary Health Centre (PHC)	Nurse_PHC	3.20113	1.02335	6.45881	9.73468	10
334	12	AP & TG	2009	Rural	rural	Nurses	Primary Health Centre (PHC)	Nurse_PHC	3.63862	1.02335	6.45881	10.1824	10
335	12	AP & TG	2010	Rural	rural	Nurses	Primary Health Centre (PHC)	Nurse_PHC	3.35754	1.02335	6.45881	9.89473	10
336	12	AP & TG	2011	Rural	rural	Nurses	Primary Health Centre (PHC)	Nurse_PHC	2.04714	1.02335	6.45881	8.55374	9
337	14	AP & TG	2007	Rural	rural	Nurses	Primary Health Centre (PHC)	Nurse_PHC	6.32643	1.02335	7.3815	13.8556	14
338	14	AP & TG	2009	Rural	rural	Nurses	Primary Health Centre (PHC)	Nurse_PHC	8.92597	1.02335	7.3815	16.5159	17
339	14	AP & TG	2010	Rural	rural	Nurses	Primary Health Centre (PHC)	Nurse_PHC	9.09726	1.02335	7.3815	16.6911	17
340	14	AP & TG	2011	Rural	rural	Nurses	Primary Health Centre (PHC)	Nurse_PHC	8.89716	1.02335	7.3815	16.4864	16
341	22	AP & TG	2009	Rural	rural	Nurses	Primary Health Centre (PHC)	Nurse_PHC	3.06818	1.02335	7.3815	10.5213	11
342	22	AP & TG	2010	Rural	rural	Nurses	Primary Health Centre (PHC)	Nurse_PHC	3.55751	1.02335	7.3815	11.0221	11
343	22	AP & TG	2011	Rural	rural	Nurses	Primary Health Centre (PHC)	Nurse_PHC	3.32393	1.02335	7.3815	10.783	11
344	24	AP & TG	2007	Rural	rural	Nurses	Primary Health Centre (PHC)	Nurse_PHC	1.06242	1.02335	6.45881	7.54603	8
345	24	AP & TG	2008	Rural	rural	Nurses	Primary Health Centre (PHC)	Nurse_PHC	1.11108	1.02335	6.45881	7.59583	8
346	24	AP & TG	2009	Rural	rural	Nurses	Primary Health Centre (PHC)	Nurse_PHC	1.27521	1.02335	6.45881	7.76379	8
347	24	AP & TG	2010	Rural	rural	Nurses	Primary Health Centre (PHC)	Nurse_PHC	1.45362	1.02335	6.45881	7.94637	8
348	24	AP & TG	2011	Rural	rural	Nurses	Primary Health Centre (PHC)	Nurse_PHC	1.25705	1.02335	6.45881	7.74521	8
349	27	AP & TG	2007	Rural	rural	Nurses	Primary Health Centre (PHC)	Nurse_PHC	2.71273	1.02335	7.3815	10.1576	10
350	27	AP & TG	2008	Rural	rural	Nurses	Primary Health Centre (PHC)	Nurse_PHC	3.69208	1.02335	7.3815	11.1598	11
351	27	AP & TG	2009	Rural	rural	Nurses	Primary Health Centre (PHC)	Nurse_PHC	2.52871	1.02335	7.3815	9.96924	10
352	27	AP & TG	2010	Rural	rural	Nurses	Primary Health Centre (PHC)	Nurse_PHC	3.65953	1.02335	7.3815	11.1265	11
353	27	AP & TG	2011	Rural	rural	Nurses	Primary Health Centre (PHC)	Nurse_PHC	2.62364	1.02335	7.3815	10.0664	10
354	29	AP & TG	2007	Rural	rural	Nurses	Primary Health Centre (PHC)	Nurse_PHC	0.893304	1.02335	7.3815	8.29565	8
355	29	AP & TG	2008	Rural	rural	Nurses	Primary Health Centre (PHC)	Nurse_PHC	0.877968	1.02335	7.3815	8.27996	8
356	29	AP & TG	2009	Rural	rural	Nurses	Primary Health Centre (PHC)	Nurse_PHC	0.965368	1.02335	7.3815	8.3694	8
357	29	AP & TG	2011	Rural	rural	Nurses	Primary Health Centre (PHC)	Nurse_PHC	1.07216	1.02335	7.3815	8.47869	8
358	39	AP & TG	2008	Rural	rural	Nurses	Primary Health Centre (PHC)	Nurse_PHC	0.598619	1.02335	6.45881	7.0714	7
359	39	AP & TG	2009	Rural	rural	Nurses	Primary Health Centre (PHC)	Nurse_PHC	0.591632	1.02335	6.45881	7.06425	7
360	39	GJ	2010	Rural	rural	Nurses	Primary Health Centre (PHC)	Nurse_PHC	0.832383	1.02335	18.3384	19.1902	19
361	39	AP & TG	2010	Rural	rural	Nurses	Primary Health Centre (PHC)	Nurse_PHC	0.51756	1.02335	6.45881	6.98845	7
362	39	GJ	2011	Rural	rural	Nurses	Primary Health Centre (PHC)	Nurse_PHC	0.805054	1.02335	18.3384	19.1623	19
363	39	AP & TG	2011	Rural	rural	Nurses	Primary Health Centre (PHC)	Nurse_PHC	0.535489	1.02335	6.45881	7.0068	7
364	39	GJ	2012	Rural	rural	Nurses	Primary Health Centre (PHC)	Nurse_PHC	0.739504	1.02335	18.3384	19.0952	19
365	39	GJ	2013	Rural	rural	Nurses	Primary Health Centre (PHC)	Nurse_PHC	1.45445	1.02335	18.3384	19.8268	20
366	39	GJ	2014	Rural	rural	Nurses	Primary Health Centre (PHC)	Nurse_PHC	1.38664	1.02335	18.3384	19.7574	20
367	41	AP & TG	2007	Rural	rural	Nurses	Primary Health Centre (PHC)	Nurse_PHC	1.42385	1.02335	7.3815	8.83859	9
368	41	AP & TG	2008	Rural	rural	Nurses	Primary Health Centre (PHC)	Nurse_PHC	1.49947	1.02335	7.3815	8.91597	9
369	41	AP & TG	2009	Rural	rural	Nurses	Primary Health Centre (PHC)	Nurse_PHC	1.53264	1.02335	7.3815	8.94991	9
370	41	GJ	2010	Rural	rural	Nurses	Primary Health Centre (PHC)	Nurse_PHC	0.767216	1.02335	24.4512	25.2363	25
371	41	AP & TG	2010	Rural	rural	Nurses	Primary Health Centre (PHC)	Nurse_PHC	1.53728	1.02335	7.3815	8.95467	9
372	41	GJ	2011	Rural	rural	Nurses	Primary Health Centre (PHC)	Nurse_PHC	0.523447	1.02335	24.4512	24.9869	25
373	41	AP & TG	2011	Rural	rural	Nurses	Primary Health Centre (PHC)	Nurse_PHC	1.52577	1.02335	7.3815	8.94289	9
374	41	GJ	2012	Rural	rural	Nurses	Primary Health Centre (PHC)	Nurse_PHC	0.621303	1.02335	24.4512	25.087	25
375	41	GJ	2013	Rural	rural	Nurses	Primary Health Centre (PHC)	Nurse_PHC	0.425433	1.02335	24.4512	24.8866	25
376	41	GJ	2014	Rural	rural	Nurses	Primary Health Centre (PHC)	Nurse_PHC	0.895015	1.02335	24.4512	25.3671	25
377	55	AP & TG	2007	Rural	rural	Nurses	Primary Health Centre (PHC)	Nurse_PHC	0.595763	1.02335	6.45881	7.06848	7
378	55	AP & TG	2008	Rural	rural	Nurses	Primary Health Centre (PHC)	Nurse_PHC	0.506258	1.02335	6.45881	6.97689	7
379	55	AP & TG	2009	Rural	rural	Nurses	Primary Health Centre (PHC)	Nurse_PHC	0.548354	1.02335	6.45881	7.01996	7
380	55	AP & TG	2010	Rural	rural	Nurses	Primary Health Centre (PHC)	Nurse_PHC	0.455152	1.02335	6.45881	6.92459	7
381	55	AP & TG	2011	Rural	rural	Nurses	Primary Health Centre (PHC)	Nurse_PHC	0.414257	1.02335	6.45881	6.88274	7
382	57	AP & TG	2007	Semi/Peri-Urban	rural	Nurses	Primary Health Centre (PHC)	Nurse_PHC	0.892484	1.02335	6.73963	7.65295	8
383	57	AP & TG	2008	Semi/Peri-Urban	rural	Nurses	Primary Health Centre (PHC)	Nurse_PHC	1.0283	1.02335	6.73963	7.79194	8
384	57	AP & TG	2009	Semi/Peri-Urban	rural	Nurses	Primary Health Centre (PHC)	Nurse_PHC	1.16612	1.02335	6.73963	7.93297	8
385	57	AP & TG	2010	Semi/Peri-Urban	rural	Nurses	Primary Health Centre (PHC)	Nurse_PHC	1.1574	1.02335	6.73963	7.92405	8
386	57	AP & TG	2011	Semi/Peri-Urban	rural	Nurses	Primary Health Centre (PHC)	Nurse_PHC	1.21242	1.02335	6.73963	7.98036	8
387	60	AP & TG	2011	Rural	rural	Nurses	Primary Health Centre (PHC)	Nurse_PHC	3.21406	1.02335	8.61174	11.9008	12
388	78	AP & TG	2007	Rural	rural	Nurses	Primary Health Centre (PHC)	Nurse_PHC	0.342958	1.02335	6.45881	6.80977	7
389	78	AP & TG	2008	Rural	rural	Nurses	Primary Health Centre (PHC)	Nurse_PHC	0.379056	1.02335	6.45881	6.84671	7
390	78	AP & TG	2009	Rural	rural	Nurses	Primary Health Centre (PHC)	Nurse_PHC	0.418388	1.02335	6.45881	6.88696	7
391	78	AP & TG	2010	Rural	rural	Nurses	Primary Health Centre (PHC)	Nurse_PHC	0.367725	1.02335	6.45881	6.83512	7
392	78	AP & TG	2011	Rural	rural	Nurses	Primary Health Centre (PHC)	Nurse_PHC	0.419118	1.02335	6.45881	6.88771	7
393	83	AP & TG	2007	Rural	rural	Nurses	Primary Health Centre (PHC)	Nurse_PHC	0.3797	1.02335	7.3815	7.77006	8
394	83	AP & TG	2011	Rural	rural	Nurses	Primary Health Centre (PHC)	Nurse_PHC	0.458439	1.02335	7.3815	7.85064	8
395	93	AP & TG	2011	Rural	rural	Nurses	Primary Health Centre (PHC)	Nurse_PHC	0.754396	1.02335	6.45881	7.23082	7
396	98	AP & TG	2007	Rural	rural	Nurses	Primary Health Centre (PHC)	Nurse_PHC	0.127396	1.02335	6.45881	6.58918	7
397	98	AP & TG	2008	Rural	rural	Nurses	Primary Health Centre (PHC)	Nurse_PHC	0.135159	1.02335	6.45881	6.59712	7
398	98	AP & TG	2009	Rural	rural	Nurses	Primary Health Centre (PHC)	Nurse_PHC	0.131278	1.02335	6.45881	6.59315	7
399	98	AP & TG	2010	Rural	rural	Nurses	Primary Health Centre (PHC)	Nurse_PHC	0.165962	1.02335	6.45881	6.62864	7
400	98	AP & TG	2011	Rural	rural	Nurses	Primary Health Centre (PHC)	Nurse_PHC	0.174196	1.02335	6.45881	6.63707	7
401	100	AP & TG	2009	Rural	rural	Nurses	Primary Health Centre (PHC)	Nurse_PHC	0.333504	1.02335	6.45881	6.8001	7
402	100	AP & TG	2010	Rural	rural	Nurses	Primary Health Centre (PHC)	Nurse_PHC	0.314715	1.02335	6.45881	6.78087	7
403	100	AP & TG	2011	Rural	rural	Nurses	Primary Health Centre (PHC)	Nurse_PHC	0.266622	1.02335	6.45881	6.73166	7
404	108	AP & TG	2007	Rural	rural	Nurses	Primary Health Centre (PHC)	Nurse_PHC	3.45347	1.02335	7.3815	10.9156	11
405	108	AP & TG	2008	Rural	rural	Nurses	Primary Health Centre (PHC)	Nurse_PHC	3.40674	1.02335	7.3815	10.8678	11
406	108	AP & TG	2009	Rural	rural	Nurses	Primary Health Centre (PHC)	Nurse_PHC	2.63657	1.02335	7.3815	10.0796	10
407	108	AP & TG	2010	Rural	rural	Nurses	Primary Health Centre (PHC)	Nurse_PHC	2.68515	1.02335	7.3815	10.1293	10
408	108	AP & TG	2011	Rural	rural	Nurses	Primary Health Centre (PHC)	Nurse_PHC	3.30413	1.02335	7.3815	10.7628	11
409	113	AP & TG	2011	Rural	rural	Nurses	Primary Health Centre (PHC)	Nurse_PHC	1.93566	1.02335	7.20983	9.19069	9
410	115	AP & TG	2007	Rural	rural	Nurses	Primary Health Centre (PHC)	Nurse_PHC	1.43967	1.02335	7.3815	8.85478	9
411	115	AP & TG	2008	Rural	rural	Nurses	Primary Health Centre (PHC)	Nurse_PHC	1.38031	1.02335	7.3815	8.79403	9
412	115	AP & TG	2009	Rural	rural	Nurses	Primary Health Centre (PHC)	Nurse_PHC	1.26348	1.02335	7.3815	8.67447	9
413	115	AP & TG	2010	Rural	rural	Nurses	Primary Health Centre (PHC)	Nurse_PHC	1.21556	1.02335	7.3815	8.62543	9
414	115	AP & TG	2011	Rural	rural	Nurses	Primary Health Centre (PHC)	Nurse_PHC	1.29916	1.02335	7.3815	8.71098	9
415	127	AP & TG	2007	Rural	rural	Nurses	Primary Health Centre (PHC)	Nurse_PHC	1.57764	1.02335	7.3815	8.99597	9
416	127	AP & TG	2008	Rural	rural	Nurses	Primary Health Centre (PHC)	Nurse_PHC	1.5433	1.02335	7.3815	8.96083	9
417	127	AP & TG	2009	Rural	rural	Nurses	Primary Health Centre (PHC)	Nurse_PHC	1.26648	1.02335	7.3815	8.67754	9
418	127	AP & TG	2010	Rural	rural	Nurses	Primary Health Centre (PHC)	Nurse_PHC	1.28545	1.02335	7.3815	8.69695	9
419	127	AP & TG	2011	Rural	rural	Nurses	Primary Health Centre (PHC)	Nurse_PHC	1.51059	1.02335	7.3815	8.92736	9
420	3	OD	2009	Rural	rural	Medical specialist	Community Health Centre (CHC)	Phys_CHC	2.81606	1.03137	1.35361	4.25802	4
421	3	OD	2010	Rural	rural	Medical specialist	Community Health Centre (CHC)	Phys_CHC	3.1033	1.03137	1.35361	4.55427	5
422	3	OD	2011	Rural	rural	Medical specialist	Community Health Centre (CHC)	Phys_CHC	3.21599	1.03137	1.35361	4.6705	5
423	3	OD	2012	Rural	rural	Medical specialist	Community Health Centre (CHC)	Phys_CHC	2.81015	1.03137	1.35361	4.25192	4
424	3	OD	2013	Rural	rural	Medical specialist	Community Health Centre (CHC)	Phys_CHC	3.0018	1.03137	1.35361	4.44958	5
425	8	OD	2009	Rural	rural	Medical specialist	Community Health Centre (CHC)	Phys_CHC	1.14227	1.03299	1.42129	2.60125	3
426	8	OD	2010	Rural	rural	Medical specialist	Community Health Centre (CHC)	Phys_CHC	0.947307	1.03299	1.42129	2.39985	3
427	8	OD	2011	Rural	rural	Medical specialist	Community Health Centre (CHC)	Phys_CHC	0.832193	1.03299	1.42129	2.28094	3
428	8	OD	2012	Rural	rural	Medical specialist	Community Health Centre (CHC)	Phys_CHC	0.816667	1.03299	1.42129	2.2649	3
429	8	OD	2013	Rural	rural	Medical specialist	Community Health Centre (CHC)	Phys_CHC	1.51223	1.03299	1.42129	2.98342	3
430	11	AP & TG	2007	Rural	rural	Medical specialist	Community Health Centre (CHC)	Phys_CHC	0.173792	1.02922	0.0283904	0.207261	1
431	11	AP & TG	2008	Rural	rural	Medical specialist	Community Health Centre (CHC)	Phys_CHC	0.215934	1.02922	0.0283904	0.250634	1
432	11	AP & TG	2009	Rural	rural	Medical specialist	Community Health Centre (CHC)	Phys_CHC	0.204598	1.02922	0.0283904	0.238967	1
433	11	AP & TG	2010	Rural	rural	Medical specialist	Community Health Centre (CHC)	Phys_CHC	0.229883	1.02922	0.0283904	0.264991	1
434	11	AP & TG	2011	Rural	rural	Medical specialist	Community Health Centre (CHC)	Phys_CHC	0.392388	1.02922	0.0283904	0.432244	1
435	15	GJ	2010	Rural	rural	Medical specialist	Community Health Centre (CHC)	Phys_CHC	0.909194	1.01806	0.0532319	0.97885	1
436	15	GJ	2011	Rural	rural	Medical specialist	Community Health Centre (CHC)	Phys_CHC	0.907469	1.01806	0.0532319	0.977094	1
437	15	GJ	2012	Rural	rural	Medical specialist	Community Health Centre (CHC)	Phys_CHC	0.910026	1.01806	0.0532319	0.979697	1
438	15	GJ	2013	Rural	rural	Medical specialist	Community Health Centre (CHC)	Phys_CHC	1.16614	1.01806	0.0532319	1.24044	2
439	15	GJ	2014	Rural	rural	Medical specialist	Community Health Centre (CHC)	Phys_CHC	1.28567	1.01806	0.0532319	1.36213	2
440	17	OD	2009	Rural	rural	Medical specialist	Community Health Centre (CHC)	Phys_CHC	0.988506	1.03299	1.42129	2.44241	3
441	17	OD	2010	Rural	rural	Medical specialist	Community Health Centre (CHC)	Phys_CHC	0.961391	1.03299	1.42129	2.4144	3
442	17	OD	2011	Rural	rural	Medical specialist	Community Health Centre (CHC)	Phys_CHC	0.609783	1.03299	1.42129	2.05119	2
443	17	OD	2012	Rural	rural	Medical specialist	Community Health Centre (CHC)	Phys_CHC	0.548289	1.03299	1.42129	1.98767	2
444	17	OD	2013	Rural	rural	Medical specialist	Community Health Centre (CHC)	Phys_CHC	0.661407	1.03299	1.42129	2.10452	2
445	21	AP & TG	2007	Semi/Peri-Urban	rural	Medical specialist	Community Health Centre (CHC)	Phys_CHC	0.0535488	1.03137	0.0304183	0.085647	1
446	21	AP & TG	2008	Semi/Peri-Urban	rural	Medical specialist	Community Health Centre (CHC)	Phys_CHC	0.0573511	1.03137	0.0304183	0.0895686	1
447	21	AP & TG	2009	Semi/Peri-Urban	rural	Medical specialist	Community Health Centre (CHC)	Phys_CHC	0.0510139	1.03137	0.0304183	0.0830326	1
448	21	AP & TG	2010	Semi/Peri-Urban	rural	Medical specialist	Community Health Centre (CHC)	Phys_CHC	0.059041	1.03137	0.0304183	0.0913115	1
449	21	AP & TG	2011	Semi/Peri-Urban	rural	Medical specialist	Community Health Centre (CHC)	Phys_CHC	0.0691804	1.03137	0.0304183	0.101769	1
450	22	OD	2009	Rural	rural	Medical specialist	Community Health Centre (CHC)	Phys_CHC	0.890692	1.03299	1.42129	2.34137	3
451	22	OD	2010	Rural	rural	Medical specialist	Community Health Centre (CHC)	Phys_CHC	0.912872	1.03299	1.42129	2.36428	3
452	22	OD	2011	Rural	rural	Medical specialist	Community Health Centre (CHC)	Phys_CHC	0.928676	1.03299	1.42129	2.38061	3
453	22	OD	2012	Rural	rural	Medical specialist	Community Health Centre (CHC)	Phys_CHC	0.954016	1.03299	1.42129	2.40678	3
454	22	OD	2013	Rural	rural	Medical specialist	Community Health Centre (CHC)	Phys_CHC	1.03148	1.03299	1.42129	2.4868	3
455	23	MP	2008	Semi/Peri-Urban	rural	Medical specialist	Community Health Centre (CHC)	Phys_CHC	0.297088	1.03679	0.0709759	0.378995	1
456	23	MP	2009	Semi/Peri-Urban	rural	Medical specialist	Community Health Centre (CHC)	Phys_CHC	0.349088	1.03679	0.0709759	0.432908	1
457	23	MP	2010	Semi/Peri-Urban	rural	Medical specialist	Community Health Centre (CHC)	Phys_CHC	0.318159	1.03679	0.0709759	0.400842	1
458	23	MP	2011	Semi/Peri-Urban	rural	Medical specialist	Community Health Centre (CHC)	Phys_CHC	0.298567	1.03679	0.0709759	0.380528	1
459	23	MP	2012	Semi/Peri-Urban	rural	Medical specialist	Community Health Centre (CHC)	Phys_CHC	0.342681	1.03679	0.0709759	0.426265	1
460	26	AP & TG	2007	Rural	rural	Medical specialist	Community Health Centre (CHC)	Phys_CHC	0.587664	1.03137	0.0304183	0.636518	1
461	26	AP & TG	2008	Rural	rural	Medical specialist	Community Health Centre (CHC)	Phys_CHC	0.553654	1.03137	0.0304183	0.601442	1
462	26	AP & TG	2009	Rural	rural	Medical specialist	Community Health Centre (CHC)	Phys_CHC	0.543093	1.03137	0.0304183	0.590549	1
463	26	AP & TG	2010	Rural	rural	Medical specialist	Community Health Centre (CHC)	Phys_CHC	0.513202	1.03137	0.0304183	0.559721	1
464	26	AP & TG	2011	Rural	rural	Medical specialist	Community Health Centre (CHC)	Phys_CHC	0.491234	1.03137	0.0304183	0.537063	1
465	29	OD	2009	Rural	rural	Medical specialist	Community Health Centre (CHC)	Phys_CHC	0.733219	1.02519	1.0933	1.84499	2
466	29	OD	2010	Rural	rural	Medical specialist	Community Health Centre (CHC)	Phys_CHC	0.761328	1.02519	1.0933	1.87381	2
467	29	OD	2011	Rural	rural	Medical specialist	Community Health Centre (CHC)	Phys_CHC	0.763631	1.02519	1.0933	1.87617	2
468	29	OD	2012	Rural	rural	Medical specialist	Community Health Centre (CHC)	Phys_CHC	0.68229	1.02519	1.0933	1.79278	2
469	29	OD	2013	Rural	rural	Medical specialist	Community Health Centre (CHC)	Phys_CHC	0.594253	1.02519	1.0933	1.70252	2
470	32	OD	2009	Rural	rural	Medical specialist	Community Health Centre (CHC)	Phys_CHC	0.459514	1.03299	1.42129	1.89597	2
471	32	OD	2010	Rural	rural	Medical specialist	Community Health Centre (CHC)	Phys_CHC	0.496831	1.03299	1.42129	1.93452	2
472	32	OD	2011	Rural	rural	Medical specialist	Community Health Centre (CHC)	Phys_CHC	0.510805	1.03299	1.42129	1.94895	2
473	32	OD	2012	Rural	rural	Medical specialist	Community Health Centre (CHC)	Phys_CHC	0.541801	1.03299	1.42129	1.98097	2
474	32	OD	2013	Rural	rural	Medical specialist	Community Health Centre (CHC)	Phys_CHC	0.60945	1.03299	1.42129	2.05085	2
475	38	AP & TG	2007	Semi/Peri-Urban	rural	Medical specialist	Community Health Centre (CHC)	Phys_CHC	0.91497	1.02734	0.026616	0.966605	1
476	38	AP & TG	2008	Semi/Peri-Urban	rural	Medical specialist	Community Health Centre (CHC)	Phys_CHC	1.04879	1.02734	0.026616	1.10408	2
477	38	OD	2009	Rural	rural	Medical specialist	Community Health Centre (CHC)	Phys_CHC	2.98459	1.02734	1.18441	4.25061	4
478	38	AP & TG	2009	Semi/Peri-Urban	rural	Medical specialist	Community Health Centre (CHC)	Phys_CHC	1.21389	1.02734	0.026616	1.2737	2
479	38	GJ	2010	Semi/Peri-Urban	rural	Medical specialist	Community Health Centre (CHC)	Phys_CHC	1.82731	1.02335	0.0684411	1.93842	2
480	38	OD	2010	Rural	rural	Medical specialist	Community Health Centre (CHC)	Phys_CHC	2.40057	1.02734	1.18441	3.65062	4
481	38	AP & TG	2010	Semi/Peri-Urban	rural	Medical specialist	Community Health Centre (CHC)	Phys_CHC	1.53125	1.02734	0.026616	1.59974	2
482	38	GJ	2011	Semi/Peri-Urban	rural	Medical specialist	Community Health Centre (CHC)	Phys_CHC	1.63308	1.02335	0.0684411	1.73965	2
483	38	OD	2011	Rural	rural	Medical specialist	Community Health Centre (CHC)	Phys_CHC	2.58267	1.02734	1.18441	3.8377	4
484	38	AP & TG	2011	Semi/Peri-Urban	rural	Medical specialist	Community Health Centre (CHC)	Phys_CHC	1.39036	1.02734	0.026616	1.45499	2
485	38	GJ	2012	Semi/Peri-Urban	rural	Medical specialist	Community Health Centre (CHC)	Phys_CHC	1.36308	1.02335	0.0684411	1.46334	2
486	38	OD	2012	Rural	rural	Medical specialist	Community Health Centre (CHC)	Phys_CHC	2.98653	1.02734	1.18441	4.25261	4
487	38	GJ	2013	Semi/Peri-Urban	rural	Medical specialist	Community Health Centre (CHC)	Phys_CHC	1.39259	1.02335	0.0684411	1.49354	2
488	38	OD	2013	Rural	rural	Medical specialist	Community Health Centre (CHC)	Phys_CHC	3.28578	1.02734	1.18441	4.56003	5
489	38	GJ	2014	Semi/Peri-Urban	rural	Medical specialist	Community Health Centre (CHC)	Phys_CHC	1.71202	1.02335	0.0684411	1.82043	2
490	43	AP & TG	2007	Rural	rural	Medical specialist	Community Health Centre (CHC)	Phys_CHC	3.04859	1.02734	0.026616	3.15857	3
491	43	AP & TG	2008	Rural	rural	Medical specialist	Community Health Centre (CHC)	Phys_CHC	2.58466	1.02734	0.026616	2.68195	3
492	43	OD	2009	Semi/Peri-Urban	rural	Medical specialist	Community Health Centre (CHC)	Phys_CHC	0.817671	1.01806	0.789607	1.62205	2
493	43	AP & TG	2009	Rural	rural	Medical specialist	Community Health Centre (CHC)	Phys_CHC	2.82513	1.02734	0.026616	2.92899	3
494	43	GJ	2010	Rural	rural	Medical specialist	Community Health Centre (CHC)	Phys_CHC	0.306407	1.02734	0.0798479	0.394633	1
495	43	OD	2010	Semi/Peri-Urban	rural	Medical specialist	Community Health Centre (CHC)	Phys_CHC	0.783015	1.01806	0.789607	1.58677	2
496	43	AP & TG	2010	Rural	rural	Medical specialist	Community Health Centre (CHC)	Phys_CHC	2.51904	1.02734	0.026616	2.61454	3
497	43	GJ	2011	Rural	rural	Medical specialist	Community Health Centre (CHC)	Phys_CHC	0.346655	1.02734	0.0798479	0.435981	1
498	43	OD	2011	Semi/Peri-Urban	rural	Medical specialist	Community Health Centre (CHC)	Phys_CHC	0.728889	1.01806	0.789607	1.53166	2
499	43	AP & TG	2011	Rural	rural	Medical specialist	Community Health Centre (CHC)	Phys_CHC	2.26092	1.02734	0.026616	2.34936	3
500	43	GJ	2012	Rural	rural	Medical specialist	Community Health Centre (CHC)	Phys_CHC	0.42641	1.02734	0.0798479	0.517918	1
501	43	OD	2012	Semi/Peri-Urban	rural	Medical specialist	Community Health Centre (CHC)	Phys_CHC	0.745771	1.01806	0.789607	1.54885	2
502	43	GJ	2013	Rural	rural	Medical specialist	Community Health Centre (CHC)	Phys_CHC	0.449607	1.02734	0.0798479	0.541748	1
503	43	OD	2013	Semi/Peri-Urban	rural	Medical specialist	Community Health Centre (CHC)	Phys_CHC	0.634008	1.01806	0.789607	1.43507	2
504	43	GJ	2014	Rural	rural	Medical specialist	Community Health Centre (CHC)	Phys_CHC	0.415505	1.02734	0.0798479	0.506714	1
505	49	OD	2009	Rural	rural	Medical specialist	Community Health Centre (CHC)	Phys_CHC	0.60446	1.03299	1.42129	2.0457	2
506	49	OD	2010	Rural	rural	Medical specialist	Community Health Centre (CHC)	Phys_CHC	0.632185	1.03299	1.42129	2.07434	2
507	49	OD	2011	Rural	rural	Medical specialist	Community Health Centre (CHC)	Phys_CHC	0.530711	1.03299	1.42129	1.96951	2
508	49	OD	2012	Rural	rural	Medical specialist	Community Health Centre (CHC)	Phys_CHC	0.536977	1.03299	1.42129	1.97599	2
509	49	OD	2013	Rural	rural	Medical specialist	Community Health Centre (CHC)	Phys_CHC	0.507145	1.03299	1.42129	1.94517	2
510	54	OD	2009	Semi/Peri-Urban	rural	Medical specialist	Community Health Centre (CHC)	Phys_CHC	2.77301	1.02335	1.01521	3.85296	4
511	54	OD	2010	Semi/Peri-Urban	rural	Medical specialist	Community Health Centre (CHC)	Phys_CHC	3.55596	1.02335	1.01521	4.65419	5
512	54	OD	2011	Semi/Peri-Urban	rural	Medical specialist	Community Health Centre (CHC)	Phys_CHC	3.07474	1.02335	1.01521	4.16173	4
513	54	OD	2012	Semi/Peri-Urban	rural	Medical specialist	Community Health Centre (CHC)	Phys_CHC	2.80585	1.02335	1.01521	3.88656	4
514	54	OD	2013	Semi/Peri-Urban	rural	Medical specialist	Community Health Centre (CHC)	Phys_CHC	3.2982	1.02335	1.01521	4.39041	4
515	60	OD	2009	Rural	rural	Medical specialist	Community Health Centre (CHC)	Phys_CHC	0.765043	1.03299	1.42129	2.21158	3
516	60	OD	2010	Rural	rural	Medical specialist	Community Health Centre (CHC)	Phys_CHC	0.822711	1.03299	1.42129	2.27115	3
517	60	OD	2011	Rural	rural	Medical specialist	Community Health Centre (CHC)	Phys_CHC	0.773693	1.03299	1.42129	2.22051	3
518	60	OD	2012	Rural	rural	Medical specialist	Community Health Centre (CHC)	Phys_CHC	0.695564	1.03299	1.42129	2.13981	2
519	60	OD	2013	Rural	rural	Medical specialist	Community Health Centre (CHC)	Phys_CHC	0.717689	1.03299	1.42129	2.16266	2
520	63	GJ	2012	Rural	rural	Medical specialist	Community Health Centre (CHC)	Phys_CHC	0.103276	1.02734	0.0798479	0.185947	1
521	63	GJ	2013	Rural	rural	Medical specialist	Community Health Centre (CHC)	Phys_CHC	0.345453	1.02734	0.0798479	0.434747	1
522	63	GJ	2014	Rural	rural	Medical specialist	Community Health Centre (CHC)	Phys_CHC	0.519473	1.02734	0.0798479	0.613526	1
523	65	OD	2009	Rural	rural	Medical specialist	Community Health Centre (CHC)	Phys_CHC	1.86001	1.03299	1.42129	3.34267	4
524	65	OD	2010	Rural	rural	Medical specialist	Community Health Centre (CHC)	Phys_CHC	2.15806	1.03299	1.42129	3.65055	4
525	65	OD	2011	Rural	rural	Medical specialist	Community Health Centre (CHC)	Phys_CHC	2.14064	1.03299	1.42129	3.63256	4
526	65	OD	2012	Rural	rural	Medical specialist	Community Health Centre (CHC)	Phys_CHC	2.12107	1.03299	1.42129	3.61234	4
527	65	OD	2013	Rural	rural	Medical specialist	Community Health Centre (CHC)	Phys_CHC	1.74518	1.03299	1.42129	3.22405	3
528	72	OD	2009	Rural	rural	Medical specialist	Community Health Centre (CHC)	Phys_CHC	0.389615	1.02335	1.01521	1.41392	2
529	72	OD	2010	Rural	rural	Medical specialist	Community Health Centre (CHC)	Phys_CHC	0.332462	1.02335	1.01521	1.35543	2
530	72	OD	2011	Rural	rural	Medical specialist	Community Health Centre (CHC)	Phys_CHC	0.39413	1.02335	1.01521	1.41854	2
531	72	OD	2012	Rural	rural	Medical specialist	Community Health Centre (CHC)	Phys_CHC	0.443837	1.02335	1.01521	1.46941	2
532	72	OD	2013	Rural	rural	Medical specialist	Community Health Centre (CHC)	Phys_CHC	0.482533	1.02335	1.01521	1.50901	2
533	77	AP & TG	2007	Semi/Peri-Urban	rural	Medical specialist	Community Health Centre (CHC)	Phys_CHC	0.0869244	1.03137	0.0304183	0.12007	1
534	77	AP & TG	2008	Semi/Peri-Urban	rural	Medical specialist	Community Health Centre (CHC)	Phys_CHC	0.0904626	1.03137	0.0304183	0.123719	1
535	77	OD	2009	Rural	rural	Medical specialist	Community Health Centre (CHC)	Phys_CHC	0.340309	1.01806	0.789607	1.13606	2
536	77	AP & TG	2009	Semi/Peri-Urban	rural	Medical specialist	Community Health Centre (CHC)	Phys_CHC	0.0883502	1.03137	0.0304183	0.12154	1
537	77	OD	2010	Rural	rural	Medical specialist	Community Health Centre (CHC)	Phys_CHC	0.337875	1.01806	0.789607	1.13359	2
538	77	AP & TG	2010	Semi/Peri-Urban	rural	Medical specialist	Community Health Centre (CHC)	Phys_CHC	0.132763	1.03137	0.0304183	0.167346	1
539	77	OD	2011	Rural	rural	Medical specialist	Community Health Centre (CHC)	Phys_CHC	0.460912	1.01806	0.789607	1.25885	2
540	77	AP & TG	2011	Semi/Peri-Urban	rural	Medical specialist	Community Health Centre (CHC)	Phys_CHC	0.0891952	1.03137	0.0304183	0.122412	1
541	77	OD	2012	Rural	rural	Medical specialist	Community Health Centre (CHC)	Phys_CHC	0.536386	1.01806	0.789607	1.33568	2
542	77	OD	2013	Rural	rural	Medical specialist	Community Health Centre (CHC)	Phys_CHC	0.528962	1.01806	0.789607	1.32812	2
543	82	AP & TG	2007	Semi/Peri-Urban	rural	Medical specialist	Community Health Centre (CHC)	Phys_CHC	0.0292036	1.02734	0.026616	0.0566181	1
544	82	AP & TG	2008	Semi/Peri-Urban	rural	Medical specialist	Community Health Centre (CHC)	Phys_CHC	0.0312368	1.02734	0.026616	0.0587069	1
545	82	AP & TG	2009	Semi/Peri-Urban	rural	Medical specialist	Community Health Centre (CHC)	Phys_CHC	0.0364583	1.02734	0.026616	0.0640712	1
546	82	AP & TG	2010	Semi/Peri-Urban	rural	Medical specialist	Community Health Centre (CHC)	Phys_CHC	0.0569286	1.02734	0.026616	0.0851012	1
547	82	AP & TG	2011	Semi/Peri-Urban	rural	Medical specialist	Community Health Centre (CHC)	Phys_CHC	0.0639985	1.02734	0.026616	0.0923644	1
548	86	OD	2009	Rural	rural	Medical specialist	Community Health Centre (CHC)	Phys_CHC	0.692237	1.03299	1.42129	2.13637	2
549	86	OD	2010	Rural	rural	Medical specialist	Community Health Centre (CHC)	Phys_CHC	0.578509	1.03299	1.42129	2.01889	2
550	86	OD	2011	Rural	rural	Medical specialist	Community Health Centre (CHC)	Phys_CHC	0.934331	1.03299	1.42129	2.38645	3
551	86	OD	2012	Rural	rural	Medical specialist	Community Health Centre (CHC)	Phys_CHC	0.702662	1.03299	1.42129	2.14714	2
552	86	OD	2013	Rural	rural	Medical specialist	Community Health Centre (CHC)	Phys_CHC	0.774802	1.03299	1.42129	2.22166	3
553	91	OD	2009	Rural	rural	Medical specialist	Community Health Centre (CHC)	Phys_CHC	1.07057	1.03299	1.42129	2.52719	3
554	91	OD	2010	Rural	rural	Medical specialist	Community Health Centre (CHC)	Phys_CHC	1.10972	1.03299	1.42129	2.56763	3
555	91	OD	2011	Rural	rural	Medical specialist	Community Health Centre (CHC)	Phys_CHC	1.13833	1.03299	1.42129	2.59718	3
556	91	OD	2012	Rural	rural	Medical specialist	Community Health Centre (CHC)	Phys_CHC	1.19533	1.03299	1.42129	2.65606	3
557	91	OD	2013	Rural	rural	Medical specialist	Community Health Centre (CHC)	Phys_CHC	1.22628	1.03299	1.42129	2.68803	3
558	92	AP & TG	2007	Rural	rural	Medical specialist	Community Health Centre (CHC)	Phys_CHC	1.58344	1.03137	0.0304183	1.66353	2
559	92	AP & TG	2008	Rural	rural	Medical specialist	Community Health Centre (CHC)	Phys_CHC	1.95136	1.03137	0.0304183	2.043	2
560	92	AP & TG	2009	Rural	rural	Medical specialist	Community Health Centre (CHC)	Phys_CHC	1.97507	1.03137	0.0304183	2.06746	2
561	92	AP & TG	2010	Rural	rural	Medical specialist	Community Health Centre (CHC)	Phys_CHC	1.5414	1.03137	0.0304183	1.62018	2
562	92	AP & TG	2011	Rural	rural	Medical specialist	Community Health Centre (CHC)	Phys_CHC	0.624208	1.03137	0.0304183	0.674209	1
563	97	AP & TG	2007	Rural	rural	Medical specialist	Community Health Centre (CHC)	Phys_CHC	0	1.02734	0.026616	0.026616	1
564	97	AP & TG	2008	Rural	rural	Medical specialist	Community Health Centre (CHC)	Phys_CHC	0	1.02734	0.026616	0.026616	1
565	97	AP & TG	2009	Rural	rural	Medical specialist	Community Health Centre (CHC)	Phys_CHC	0	1.02734	0.026616	0.026616	1
566	97	AP & TG	2010	Rural	rural	Medical specialist	Community Health Centre (CHC)	Phys_CHC	0	1.02734	0.026616	0.026616	1
567	97	AP & TG	2011	Rural	rural	Medical specialist	Community Health Centre (CHC)	Phys_CHC	0	1.02734	0.026616	0.026616	1
568	98	OD	2009	Semi/Peri-Urban	rural	Medical specialist	Community Health Centre (CHC)	Phys_CHC	1.11183	1.03679	1.57921	2.73196	3
569	98	OD	2010	Semi/Peri-Urban	rural	Medical specialist	Community Health Centre (CHC)	Phys_CHC	1.412	1.03679	1.57921	3.04317	3
570	98	OD	2011	Semi/Peri-Urban	rural	Medical specialist	Community Health Centre (CHC)	Phys_CHC	1.15786	1.03679	1.57921	2.77967	3
571	98	OD	2012	Semi/Peri-Urban	rural	Medical specialist	Community Health Centre (CHC)	Phys_CHC	1.24941	1.03679	1.57921	2.87459	3
572	98	OD	2013	Semi/Peri-Urban	rural	Medical specialist	Community Health Centre (CHC)	Phys_CHC	1.58574	1.03679	1.57921	3.2233	3
573	103	OD	2009	Rural	rural	Medical specialist	Community Health Centre (CHC)	Phys_CHC	0.804517	1.03679	1.57921	2.41333	3
574	103	OD	2010	Rural	rural	Medical specialist	Community Health Centre (CHC)	Phys_CHC	0.934147	1.03679	1.57921	2.54773	3
575	103	OD	2011	Rural	rural	Medical specialist	Community Health Centre (CHC)	Phys_CHC	0.832242	1.03679	1.57921	2.44208	3
576	103	OD	2012	Rural	rural	Medical specialist	Community Health Centre (CHC)	Phys_CHC	0.617343	1.03679	1.57921	2.21927	3
577	103	OD	2013	Rural	rural	Medical specialist	Community Health Centre (CHC)	Phys_CHC	0.736806	1.03679	1.57921	2.34313	3
578	107	AP & TG	2007	Rural	rural	Medical specialist	Community Health Centre (CHC)	Phys_CHC	1.09115	1.03137	0.0304183	1.1558	2
579	107	AP & TG	2008	Rural	rural	Medical specialist	Community Health Centre (CHC)	Phys_CHC	0.907425	1.03137	0.0304183	0.966311	1
580	107	AP & TG	2009	Rural	rural	Medical specialist	Community Health Centre (CHC)	Phys_CHC	1.3102	1.03137	0.0304183	1.38173	2
581	107	AP & TG	2010	Rural	rural	Medical specialist	Community Health Centre (CHC)	Phys_CHC	1.26431	1.03137	0.0304183	1.33439	2
582	107	AP & TG	2011	Rural	rural	Medical specialist	Community Health Centre (CHC)	Phys_CHC	1.39612	1.03137	0.0304183	1.47034	2
583	121	AP & TG	2007	Rural	rural	Medical specialist	Community Health Centre (CHC)	Phys_CHC	1.89111	1.03137	0.0304183	1.98085	2
584	121	AP & TG	2008	Rural	rural	Medical specialist	Community Health Centre (CHC)	Phys_CHC	2.51473	1.03137	0.0304183	2.62405	3
585	121	AP & TG	2009	Rural	rural	Medical specialist	Community Health Centre (CHC)	Phys_CHC	2.87225	1.03137	0.0304183	2.99278	3
586	121	AP & TG	2010	Rural	rural	Medical specialist	Community Health Centre (CHC)	Phys_CHC	2.53818	1.03137	0.0304183	2.64823	3
587	121	AP & TG	2011	Rural	rural	Medical specialist	Community Health Centre (CHC)	Phys_CHC	3.06131	1.03137	0.0304183	3.18777	3
588	126	AP & TG	2007	Rural	rural	Medical specialist	Community Health Centre (CHC)	Phys_CHC	1.2848	1.03137	0.0304183	1.35553	2
589	126	AP & TG	2008	Rural	rural	Medical specialist	Community Health Centre (CHC)	Phys_CHC	0.608471	1.03137	0.0304183	0.657978	1
590	126	AP & TG	2009	Rural	rural	Medical specialist	Community Health Centre (CHC)	Phys_CHC	0.83872	1.03137	0.0304183	0.895451	1
591	126	AP & TG	2010	Rural	rural	Medical specialist	Community Health Centre (CHC)	Phys_CHC	2.24292	1.03137	0.0304183	2.34371	3
592	126	AP & TG	2011	Rural	rural	Medical specialist	Community Health Centre (CHC)	Phys_CHC	2.86634	1.03137	0.0304183	2.98668	3
593	137	MP	2008	Rural	rural	Medical specialist	Community Health Centre (CHC)	Phys_CHC	0.107943	1.03679	0.0709759	0.18289	1
594	137	MP	2009	Rural	rural	Medical specialist	Community Health Centre (CHC)	Phys_CHC	0.115582	1.03679	0.0709759	0.190811	1
595	137	MP	2010	Rural	rural	Medical specialist	Community Health Centre (CHC)	Phys_CHC	0.121127	1.03679	0.0709759	0.19656	1
596	137	MP	2011	Rural	rural	Medical specialist	Community Health Centre (CHC)	Phys_CHC	0.11398	1.03679	0.0709759	0.18915	1
597	137	MP	2012	Rural	rural	Medical specialist	Community Health Centre (CHC)	Phys_CHC	0.101781	1.03679	0.0709759	0.176502	1
598	3	OD	2009	Rural	rural	Surgery specialist	Community Health Centre (CHC)	Surg_CHC	0.374947	1.03137	1.35361	1.74032	2
599	3	OD	2010	Rural	rural	Surgery specialist	Community Health Centre (CHC)	Surg_CHC	0.565114	1.03137	1.35361	1.93646	2
600	3	OD	2011	Rural	rural	Surgery specialist	Community Health Centre (CHC)	Surg_CHC	0.442121	1.03137	1.35361	1.8096	2
601	3	OD	2012	Rural	rural	Surgery specialist	Community Health Centre (CHC)	Surg_CHC	0.525929	1.03137	1.35361	1.89604	2
602	3	OD	2013	Rural	rural	Surgery specialist	Community Health Centre (CHC)	Surg_CHC	0.546631	1.03137	1.35361	1.91739	2
603	11	AP & TG	2007	Rural	rural	Surgery specialist	Community Health Centre (CHC)	Surg_CHC	0	1.02922	0.0283904	0.0283904	1
604	11	AP & TG	2008	Rural	rural	Surgery specialist	Community Health Centre (CHC)	Surg_CHC	0	1.02922	0.0283904	0.0283904	1
605	11	AP & TG	2009	Rural	rural	Surgery specialist	Community Health Centre (CHC)	Surg_CHC	0	1.02922	0.0283904	0.0283904	1
606	11	AP & TG	2010	Rural	rural	Surgery specialist	Community Health Centre (CHC)	Surg_CHC	0	1.02922	0.0283904	0.0283904	1
607	11	AP & TG	2011	Rural	rural	Surgery specialist	Community Health Centre (CHC)	Surg_CHC	0	1.02922	0.0283904	0.0283904	1
608	15	GJ	2010	Rural	rural	Surgery specialist	Community Health Centre (CHC)	Surg_CHC	0.061303	1.01806	0.0532319	0.115642	1
609	15	GJ	2011	Rural	rural	Surgery specialist	Community Health Centre (CHC)	Surg_CHC	0.0768598	1.01806	0.0532319	0.13148	1
610	15	GJ	2012	Rural	rural	Surgery specialist	Community Health Centre (CHC)	Surg_CHC	0.0528315	1.01806	0.0532319	0.107018	1
611	15	GJ	2013	Rural	rural	Surgery specialist	Community Health Centre (CHC)	Surg_CHC	0.355372	1.01806	0.0532319	0.415024	1
612	15	GJ	2014	Rural	rural	Surgery specialist	Community Health Centre (CHC)	Surg_CHC	0.103815	1.01806	0.0532319	0.158922	1
613	21	AP & TG	2007	Semi/Peri-Urban	rural	Surgery specialist	Community Health Centre (CHC)	Surg_CHC	2.92348	1.03137	0.0304183	3.04561	3
614	21	AP & TG	2008	Semi/Peri-Urban	rural	Surgery specialist	Community Health Centre (CHC)	Surg_CHC	2.93916	1.03137	0.0304183	3.06179	3
615	21	AP & TG	2009	Semi/Peri-Urban	rural	Surgery specialist	Community Health Centre (CHC)	Surg_CHC	3.31416	1.03137	0.0304183	3.44856	4
616	21	AP & TG	2010	Semi/Peri-Urban	rural	Surgery specialist	Community Health Centre (CHC)	Surg_CHC	3.42443	1.03137	0.0304183	3.56228	4
617	21	AP & TG	2011	Semi/Peri-Urban	rural	Surgery specialist	Community Health Centre (CHC)	Surg_CHC	3.54404	1.03137	0.0304183	3.68565	4
618	23	MP	2008	Semi/Peri-Urban	rural	Surgery specialist	Community Health Centre (CHC)	Surg_CHC	0	1.03679	0.0709759	0.0709759	1
619	23	MP	2009	Semi/Peri-Urban	rural	Surgery specialist	Community Health Centre (CHC)	Surg_CHC	0	1.03679	0.0709759	0.0709759	1
620	23	MP	2010	Semi/Peri-Urban	rural	Surgery specialist	Community Health Centre (CHC)	Surg_CHC	0	1.03679	0.0709759	0.0709759	1
621	23	MP	2011	Semi/Peri-Urban	rural	Surgery specialist	Community Health Centre (CHC)	Surg_CHC	0	1.03679	0.0709759	0.0709759	1
622	23	MP	2012	Semi/Peri-Urban	rural	Surgery specialist	Community Health Centre (CHC)	Surg_CHC	0	1.03679	0.0709759	0.0709759	1
623	26	AP & TG	2007	Rural	rural	Surgery specialist	Community Health Centre (CHC)	Surg_CHC	2.72154	1.03137	0.0304183	2.83734	3
624	26	AP & TG	2008	Rural	rural	Surgery specialist	Community Health Centre (CHC)	Surg_CHC	1.28818	1.03137	0.0304183	1.35901	2
625	26	AP & TG	2009	Rural	rural	Surgery specialist	Community Health Centre (CHC)	Surg_CHC	2.13287	1.03137	0.0304183	2.2302	3
626	26	AP & TG	2010	Rural	rural	Surgery specialist	Community Health Centre (CHC)	Surg_CHC	1.99873	1.03137	0.0304183	2.09186	2
627	26	AP & TG	2011	Rural	rural	Surgery specialist	Community Health Centre (CHC)	Surg_CHC	1.47286	1.03137	0.0304183	1.54948	2
628	29	OD	2009	Rural	rural	Surgery specialist	Community Health Centre (CHC)	Surg_CHC	0	1.02519	1.0933	1.0933	1
629	29	OD	2010	Rural	rural	Surgery specialist	Community Health Centre (CHC)	Surg_CHC	0	1.02519	1.0933	1.0933	1
630	29	OD	2011	Rural	rural	Surgery specialist	Community Health Centre (CHC)	Surg_CHC	0	1.02519	1.0933	1.0933	1
631	29	OD	2012	Rural	rural	Surgery specialist	Community Health Centre (CHC)	Surg_CHC	0	1.02519	1.0933	1.0933	1
632	29	OD	2013	Rural	rural	Surgery specialist	Community Health Centre (CHC)	Surg_CHC	0	1.02519	1.0933	1.0933	1
633	32	OD	2010	Rural	rural	Surgery specialist	Community Health Centre (CHC)	Surg_CHC	0.0112563	1.03299	1.42129	1.43292	2
634	32	OD	2011	Rural	rural	Surgery specialist	Community Health Centre (CHC)	Surg_CHC	0.0217364	1.03299	1.42129	1.44375	2
635	32	OD	2012	Rural	rural	Surgery specialist	Community Health Centre (CHC)	Surg_CHC	0.419146	1.03299	1.42129	1.85427	2
636	32	OD	2013	Rural	rural	Surgery specialist	Community Health Centre (CHC)	Surg_CHC	0.0262278	1.03299	1.42129	1.44839	2
637	38	AP & TG	2007	Semi/Peri-Urban	rural	Surgery specialist	Community Health Centre (CHC)	Surg_CHC	0.942279	1.02734	0.026616	0.994661	1
638	38	AP & TG	2008	Semi/Peri-Urban	rural	Surgery specialist	Community Health Centre (CHC)	Surg_CHC	0.874584	1.02734	0.026616	0.925115	1
639	38	AP & TG	2009	Semi/Peri-Urban	rural	Surgery specialist	Community Health Centre (CHC)	Surg_CHC	1.46023	1.02734	0.026616	1.52677	2
640	38	GJ	2010	Semi/Peri-Urban	rural	Surgery specialist	Community Health Centre (CHC)	Surg_CHC	0.0438847	1.02335	0.0684411	0.11335	1
641	38	AP & TG	2010	Semi/Peri-Urban	rural	Surgery specialist	Community Health Centre (CHC)	Surg_CHC	1.47617	1.02734	0.026616	1.54315	2
642	38	GJ	2011	Semi/Peri-Urban	rural	Surgery specialist	Community Health Centre (CHC)	Surg_CHC	0.025903	1.02335	0.0684411	0.0949488	1
643	38	AP & TG	2011	Semi/Peri-Urban	rural	Surgery specialist	Community Health Centre (CHC)	Surg_CHC	1.24286	1.02734	0.026616	1.30346	2
644	38	GJ	2012	Semi/Peri-Urban	rural	Surgery specialist	Community Health Centre (CHC)	Surg_CHC	0.035686	1.02335	0.0684411	0.10496	1
645	38	GJ	2013	Semi/Peri-Urban	rural	Surgery specialist	Community Health Centre (CHC)	Surg_CHC	0.0781052	1.02335	0.0684411	0.14837	1
646	38	GJ	2014	Semi/Peri-Urban	rural	Surgery specialist	Community Health Centre (CHC)	Surg_CHC	0.0828977	1.02335	0.0684411	0.153274	1
647	43	AP & TG	2007	Rural	rural	Surgery specialist	Community Health Centre (CHC)	Surg_CHC	2.31577	1.02734	0.026616	2.40571	3
648	43	AP & TG	2008	Rural	rural	Surgery specialist	Community Health Centre (CHC)	Surg_CHC	2.78248	1.02734	0.026616	2.88518	3
649	43	AP & TG	2009	Rural	rural	Surgery specialist	Community Health Centre (CHC)	Surg_CHC	2.20187	1.02734	0.026616	2.28869	3
650	43	GJ	2010	Rural	rural	Surgery specialist	Community Health Centre (CHC)	Surg_CHC	0.00512912	1.02734	0.0798479	0.0851173	1
651	43	AP & TG	2010	Rural	rural	Surgery specialist	Community Health Centre (CHC)	Surg_CHC	1.60943	1.02734	0.026616	1.68006	2
652	43	GJ	2011	Rural	rural	Surgery specialist	Community Health Centre (CHC)	Surg_CHC	0.00304975	1.02734	0.0798479	0.082981	1
653	43	AP & TG	2011	Rural	rural	Surgery specialist	Community Health Centre (CHC)	Surg_CHC	0.830779	1.02734	0.026616	0.880111	1
654	43	GJ	2012	Rural	rural	Surgery specialist	Community Health Centre (CHC)	Surg_CHC	0.00443599	1.02734	0.0798479	0.0844052	1
655	43	GJ	2013	Rural	rural	Surgery specialist	Community Health Centre (CHC)	Surg_CHC	0.00734712	1.02734	0.0798479	0.0873959	1
656	43	GJ	2014	Rural	rural	Surgery specialist	Community Health Centre (CHC)	Surg_CHC	0.01109	1.02734	0.0798479	0.0912411	1
657	49	OD	2009	Rural	rural	Surgery specialist	Community Health Centre (CHC)	Surg_CHC	0	1.03299	1.42129	1.42129	2
658	49	OD	2010	Rural	rural	Surgery specialist	Community Health Centre (CHC)	Surg_CHC	0	1.03299	1.42129	1.42129	2
659	49	OD	2011	Rural	rural	Surgery specialist	Community Health Centre (CHC)	Surg_CHC	0	1.03299	1.42129	1.42129	2
660	49	OD	2012	Rural	rural	Surgery specialist	Community Health Centre (CHC)	Surg_CHC	0	1.03299	1.42129	1.42129	2
661	49	OD	2013	Rural	rural	Surgery specialist	Community Health Centre (CHC)	Surg_CHC	0	1.03299	1.42129	1.42129	2
662	57	MP	2008	Rural	rural	Surgery specialist	Community Health Centre (CHC)	Surg_CHC	0.0409746	1.03479	0.0672403	0.10964	1
663	57	MP	2009	Rural	rural	Surgery specialist	Community Health Centre (CHC)	Surg_CHC	0.0262658	1.03479	0.0672403	0.0944199	1
664	57	MP	2010	Rural	rural	Surgery specialist	Community Health Centre (CHC)	Surg_CHC	0.0336202	1.03479	0.0672403	0.10203	1
665	57	MP	2011	Rural	rural	Surgery specialist	Community Health Centre (CHC)	Surg_CHC	0.0297679	1.03479	0.0672403	0.0980438	1
666	57	MP	2012	Rural	rural	Surgery specialist	Community Health Centre (CHC)	Surg_CHC	0.0290674	1.03479	0.0672403	0.097319	1
667	65	OD	2009	Rural	rural	Surgery specialist	Community Health Centre (CHC)	Surg_CHC	0	1.03299	1.42129	1.42129	2
668	65	OD	2010	Rural	rural	Surgery specialist	Community Health Centre (CHC)	Surg_CHC	0	1.03299	1.42129	1.42129	2
669	65	OD	2011	Rural	rural	Surgery specialist	Community Health Centre (CHC)	Surg_CHC	0	1.03299	1.42129	1.42129	2
670	65	OD	2012	Rural	rural	Surgery specialist	Community Health Centre (CHC)	Surg_CHC	0	1.03299	1.42129	1.42129	2
671	65	OD	2013	Rural	rural	Surgery specialist	Community Health Centre (CHC)	Surg_CHC	0	1.03299	1.42129	1.42129	2
672	77	AP & TG	2007	Semi/Peri-Urban	rural	Surgery specialist	Community Health Centre (CHC)	Surg_CHC	0	1.03137	0.0304183	0.0304183	1
673	77	AP & TG	2008	Semi/Peri-Urban	rural	Surgery specialist	Community Health Centre (CHC)	Surg_CHC	0	1.03137	0.0304183	0.0304183	1
674	77	OD	2009	Rural	rural	Surgery specialist	Community Health Centre (CHC)	Surg_CHC	0	1.01806	0.789607	0.789607	1
675	77	AP & TG	2009	Semi/Peri-Urban	rural	Surgery specialist	Community Health Centre (CHC)	Surg_CHC	0	1.03137	0.0304183	0.0304183	1
676	77	OD	2010	Rural	rural	Surgery specialist	Community Health Centre (CHC)	Surg_CHC	0	1.01806	0.789607	0.789607	1
677	77	AP & TG	2010	Semi/Peri-Urban	rural	Surgery specialist	Community Health Centre (CHC)	Surg_CHC	0	1.03137	0.0304183	0.0304183	1
678	77	OD	2011	Rural	rural	Surgery specialist	Community Health Centre (CHC)	Surg_CHC	0.0754119	1.01806	0.789607	0.866381	1
679	77	AP & TG	2011	Semi/Peri-Urban	rural	Surgery specialist	Community Health Centre (CHC)	Surg_CHC	0.000158428	1.03137	0.0304183	0.0305816	1
680	77	OD	2012	Rural	rural	Surgery specialist	Community Health Centre (CHC)	Surg_CHC	0.0850232	1.01806	0.789607	0.876166	1
681	77	OD	2013	Rural	rural	Surgery specialist	Community Health Centre (CHC)	Surg_CHC	0.0946346	1.01806	0.789607	0.885951	1
682	82	AP & TG	2007	Semi/Peri-Urban	rural	Surgery specialist	Community Health Centre (CHC)	Surg_CHC	0	1.02734	0.026616	0.026616	1
683	82	AP & TG	2008	Semi/Peri-Urban	rural	Surgery specialist	Community Health Centre (CHC)	Surg_CHC	0	1.02734	0.026616	0.026616	1
684	82	AP & TG	2009	Semi/Peri-Urban	rural	Surgery specialist	Community Health Centre (CHC)	Surg_CHC	0	1.02734	0.026616	0.026616	1
685	82	AP & TG	2010	Semi/Peri-Urban	rural	Surgery specialist	Community Health Centre (CHC)	Surg_CHC	0	1.02734	0.026616	0.026616	1
686	82	AP & TG	2011	Semi/Peri-Urban	rural	Surgery specialist	Community Health Centre (CHC)	Surg_CHC	0	1.02734	0.026616	0.026616	1
687	86	OD	2009	Rural	rural	Surgery specialist	Community Health Centre (CHC)	Surg_CHC	0.00249525	1.03299	1.42129	1.42387	2
688	86	OD	2011	Rural	rural	Surgery specialist	Community Health Centre (CHC)	Surg_CHC	0	1.03299	1.42129	1.42129	2
689	86	OD	2012	Rural	rural	Surgery specialist	Community Health Centre (CHC)	Surg_CHC	0.00360425	1.03299	1.42129	1.42502	2
690	86	OD	2013	Rural	rural	Surgery specialist	Community Health Centre (CHC)	Surg_CHC	0.00360425	1.03299	1.42129	1.42502	2
691	92	AP & TG	2007	Rural	rural	Surgery specialist	Community Health Centre (CHC)	Surg_CHC	4.58941	1.03137	0.0304183	4.76381	5
692	92	AP & TG	2008	Rural	rural	Surgery specialist	Community Health Centre (CHC)	Surg_CHC	4.36856	1.03137	0.0304183	4.53603	5
693	92	AP & TG	2009	Rural	rural	Surgery specialist	Community Health Centre (CHC)	Surg_CHC	4.41434	1.03137	0.0304183	4.58325	5
694	92	AP & TG	2010	Rural	rural	Surgery specialist	Community Health Centre (CHC)	Surg_CHC	4.06665	1.03137	0.0304183	4.22464	4
695	92	AP & TG	2011	Rural	rural	Surgery specialist	Community Health Centre (CHC)	Surg_CHC	2.8693	1.03137	0.0304183	2.98973	3
696	97	AP & TG	2007	Rural	rural	Surgery specialist	Community Health Centre (CHC)	Surg_CHC	0.643774	1.02734	0.026616	0.687993	1
697	97	AP & TG	2008	Rural	rural	Surgery specialist	Community Health Centre (CHC)	Surg_CHC	0.642526	1.02734	0.026616	0.686711	1
698	97	AP & TG	2009	Rural	rural	Surgery specialist	Community Health Centre (CHC)	Surg_CHC	0.581947	1.02734	0.026616	0.624476	1
699	97	AP & TG	2010	Rural	rural	Surgery specialist	Community Health Centre (CHC)	Surg_CHC	0.514853	1.02734	0.026616	0.555547	1
700	97	AP & TG	2011	Rural	rural	Surgery specialist	Community Health Centre (CHC)	Surg_CHC	0.223047	1.02734	0.026616	0.255762	1
701	107	AP & TG	2007	Rural	rural	Surgery specialist	Community Health Centre (CHC)	Surg_CHC	0.687104	1.03137	0.0304183	0.739078	1
702	107	AP & TG	2008	Rural	rural	Surgery specialist	Community Health Centre (CHC)	Surg_CHC	0.634347	1.03137	0.0304183	0.684667	1
703	107	AP & TG	2009	Rural	rural	Surgery specialist	Community Health Centre (CHC)	Surg_CHC	0.853348	1.03137	0.0304183	0.910538	1
704	107	AP & TG	2010	Rural	rural	Surgery specialist	Community Health Centre (CHC)	Surg_CHC	0.93045	1.03137	0.0304183	0.990059	1
705	107	AP & TG	2011	Rural	rural	Surgery specialist	Community Health Centre (CHC)	Surg_CHC	0.847592	1.03137	0.0304183	0.904601	1
706	121	AP & TG	2007	Rural	rural	Surgery specialist	Community Health Centre (CHC)	Surg_CHC	0.535118	1.03137	0.0304183	0.582325	1
707	121	AP & TG	2008	Rural	rural	Surgery specialist	Community Health Centre (CHC)	Surg_CHC	0.722962	1.03137	0.0304183	0.776061	1
708	121	AP & TG	2009	Rural	rural	Surgery specialist	Community Health Centre (CHC)	Surg_CHC	0.892427	1.03137	0.0304183	0.950843	1
709	121	AP & TG	2010	Rural	rural	Surgery specialist	Community Health Centre (CHC)	Surg_CHC	1.00829	1.03137	0.0304183	1.07034	1
710	121	AP & TG	2011	Rural	rural	Surgery specialist	Community Health Centre (CHC)	Surg_CHC	1.21309	1.03137	0.0304183	1.28156	2
711	126	AP & TG	2007	Rural	rural	Surgery specialist	Community Health Centre (CHC)	Surg_CHC	0.202577	1.03137	0.0304183	0.239351	1
712	126	AP & TG	2008	Rural	rural	Surgery specialist	Community Health Centre (CHC)	Surg_CHC	0.107414	1.03137	0.0304183	0.141203	1
713	126	AP & TG	2009	Rural	rural	Surgery specialist	Community Health Centre (CHC)	Surg_CHC	0.11259	1.03137	0.0304183	0.14654	1
714	126	AP & TG	2010	Rural	rural	Surgery specialist	Community Health Centre (CHC)	Surg_CHC	0.312896	1.03137	0.0304183	0.353131	1
715	126	AP & TG	2011	Rural	rural	Surgery specialist	Community Health Centre (CHC)	Surg_CHC	0.588456	1.03137	0.0304183	0.637335	1
716	129	MP	2008	Semi/Peri-Urban	rural	Surgery specialist	Community Health Centre (CHC)	Surg_CHC	0.222108	1.03679	0.0709759	0.301256	1
717	129	MP	2009	Semi/Peri-Urban	rural	Surgery specialist	Community Health Centre (CHC)	Surg_CHC	0.256302	1.03679	0.0709759	0.336708	1
718	129	MP	2010	Semi/Peri-Urban	rural	Surgery specialist	Community Health Centre (CHC)	Surg_CHC	0.199312	1.03679	0.0709759	0.277621	1
719	129	MP	2011	Semi/Peri-Urban	rural	Surgery specialist	Community Health Centre (CHC)	Surg_CHC	0.221184	1.03679	0.0709759	0.300298	1
720	129	MP	2012	Semi/Peri-Urban	rural	Surgery specialist	Community Health Centre (CHC)	Surg_CHC	0.282487	1.03679	0.0709759	0.363856	1
721	137	MP	2008	Rural	rural	Surgery specialist	Community Health Centre (CHC)	Surg_CHC	0	1.03679	0.0709759	0.0709759	1
722	137	MP	2009	Rural	rural	Surgery specialist	Community Health Centre (CHC)	Surg_CHC	0	1.03679	0.0709759	0.0709759	1
723	137	MP	2010	Rural	rural	Surgery specialist	Community Health Centre (CHC)	Surg_CHC	0	1.03679	0.0709759	0.0709759	1
724	137	MP	2011	Rural	rural	Surgery specialist	Community Health Centre (CHC)	Surg_CHC	0	1.03679	0.0709759	0.0709759	1
725	137	MP	2012	Rural	rural	Surgery specialist	Community Health Centre (CHC)	Surg_CHC	0	1.03679	0.0709759	0.0709759	1
726	165	MP	2008	Rural	rural	Surgery specialist	Community Health Centre (CHC)	Surg_CHC	0.121066	1.03679	0.0709759	0.196496	1
727	165	MP	2009	Rural	rural	Surgery specialist	Community Health Centre (CHC)	Surg_CHC	0.137701	1.03679	0.0709759	0.213743	1
728	165	MP	2010	Rural	rural	Surgery specialist	Community Health Centre (CHC)	Surg_CHC	0.138625	1.03679	0.0709759	0.214701	1
729	165	MP	2011	Rural	rural	Surgery specialist	Community Health Centre (CHC)	Surg_CHC	0.305899	1.03679	0.0709759	0.38813	1
730	165	MP	2012	Rural	rural	Surgery specialist	Community Health Centre (CHC)	Surg_CHC	0.155999	1.03679	0.0709759	0.232715	1
731	3	OD	2009	Rural	rural	O and G specialist	Community Health Centre (CHC)	OBGYN_CHC	0.0391846	1.03137	0.365019	0.405433	1
732	3	OD	2010	Rural	rural	O and G specialist	Community Health Centre (CHC)	OBGYN_CHC	0.040452	1.03137	0.365019	0.40674	1
733	3	OD	2011	Rural	rural	O and G specialist	Community Health Centre (CHC)	OBGYN_CHC	0.0422476	1.03137	0.365019	0.408592	1
734	3	OD	2012	Rural	rural	O and G specialist	Community Health Centre (CHC)	OBGYN_CHC	0.0436206	1.03137	0.365019	0.410008	1
735	3	OD	2013	Rural	rural	O and G specialist	Community Health Centre (CHC)	OBGYN_CHC	0.0450993	1.03137	0.365019	0.411533	1
736	8	OD	2009	Rural	rural	O and G specialist	Community Health Centre (CHC)	OBGYN_CHC	0.00987009	1.03299	0.38327	0.393466	1
737	8	OD	2010	Rural	rural	O and G specialist	Community Health Centre (CHC)	OBGYN_CHC	0.00998099	1.03299	0.38327	0.39358	1
738	8	OD	2011	Rural	rural	O and G specialist	Community Health Centre (CHC)	OBGYN_CHC	0.0115336	1.03299	0.38327	0.395184	1
739	8	OD	2012	Rural	rural	O and G specialist	Community Health Centre (CHC)	OBGYN_CHC	0.0124208	1.03299	0.38327	0.396101	1
740	8	OD	2013	Rural	rural	O and G specialist	Community Health Centre (CHC)	OBGYN_CHC	0.0146388	1.03299	0.38327	0.398392	1
741	15	GJ	2010	Rural	rural	O and G specialist	Community Health Centre (CHC)	OBGYN_CHC	0.0464239	1.01806	0.0532319	0.100494	1
742	15	GJ	2011	Rural	rural	O and G specialist	Community Health Centre (CHC)	OBGYN_CHC	0.0301586	1.01806	0.0532319	0.0839353	1
743	15	GJ	2012	Rural	rural	O and G specialist	Community Health Centre (CHC)	OBGYN_CHC	0.0362889	1.01806	0.0532319	0.0901764	1
744	15	GJ	2013	Rural	rural	O and G specialist	Community Health Centre (CHC)	OBGYN_CHC	0.0459618	1.01806	0.0532319	0.100024	1
745	15	GJ	2014	Rural	rural	O and G specialist	Community Health Centre (CHC)	OBGYN_CHC	0.0553575	1.01806	0.0532319	0.109589	1
746	23	MP	2008	Semi/Peri-Urban	rural	O and G specialist	Community Health Centre (CHC)	OBGYN_CHC	0.454197	1.03679	0.0709759	0.541884	1
747	23	MP	2009	Semi/Peri-Urban	rural	O and G specialist	Community Health Centre (CHC)	OBGYN_CHC	0.462329	1.03679	0.0709759	0.550316	1
748	23	MP	2010	Semi/Peri-Urban	rural	O and G specialist	Community Health Centre (CHC)	OBGYN_CHC	0.475884	1.03679	0.0709759	0.564369	1
749	23	MP	2011	Semi/Peri-Urban	rural	O and G specialist	Community Health Centre (CHC)	OBGYN_CHC	0.54267	1.03679	0.0709759	0.633613	1
750	23	MP	2012	Semi/Peri-Urban	rural	O and G specialist	Community Health Centre (CHC)	OBGYN_CHC	0.587276	1.03679	0.0709759	0.67986	1
751	29	OD	2009	Rural	rural	O and G specialist	Community Health Centre (CHC)	OBGYN_CHC	0.0541703	1.02519	0.294823	0.350358	1
752	29	OD	2010	Rural	rural	O and G specialist	Community Health Centre (CHC)	OBGYN_CHC	0.0667958	1.02519	0.294823	0.363301	1
753	29	OD	2011	Rural	rural	O and G specialist	Community Health Centre (CHC)	OBGYN_CHC	0.0769475	1.02519	0.294823	0.373709	1
754	29	OD	2012	Rural	rural	O and G specialist	Community Health Centre (CHC)	OBGYN_CHC	0.0750707	1.02519	0.294823	0.371785	1
755	29	OD	2013	Rural	rural	O and G specialist	Community Health Centre (CHC)	OBGYN_CHC	0.0495637	1.02519	0.294823	0.345635	1
756	38	AP & TG	2007	Semi/Peri-Urban	rural	O and G specialist	Community Health Centre (CHC)	OBGYN_CHC	0.12601	1.02734	0.026616	0.156072	1
757	38	OD	2009	Rural	rural	O and G specialist	Community Health Centre (CHC)	OBGYN_CHC	0.128551	1.02734	0.319392	0.451458	1
758	38	AP & TG	2009	Semi/Peri-Urban	rural	O and G specialist	Community Health Centre (CHC)	OBGYN_CHC	0.188437	1.02734	0.026616	0.220206	1
759	38	GJ	2010	Semi/Peri-Urban	rural	O and G specialist	Community Health Centre (CHC)	OBGYN_CHC	0.154349	1.02335	0.0684411	0.226393	1
760	38	OD	2010	Rural	rural	O and G specialist	Community Health Centre (CHC)	OBGYN_CHC	0.0671868	1.02734	0.319392	0.388416	1
761	38	AP & TG	2010	Semi/Peri-Urban	rural	O and G specialist	Community Health Centre (CHC)	OBGYN_CHC	0.256548	1.02734	0.026616	0.290179	1
762	38	GJ	2011	Semi/Peri-Urban	rural	O and G specialist	Community Health Centre (CHC)	OBGYN_CHC	0.165676	1.02335	0.0684411	0.237985	1
763	38	OD	2011	Rural	rural	O and G specialist	Community Health Centre (CHC)	OBGYN_CHC	0.218288	1.02734	0.319392	0.543648	1
764	38	AP & TG	2011	Semi/Peri-Urban	rural	O and G specialist	Community Health Centre (CHC)	OBGYN_CHC	0.297073	1.02734	0.026616	0.331812	1
765	38	GJ	2012	Semi/Peri-Urban	rural	O and G specialist	Community Health Centre (CHC)	OBGYN_CHC	0.139892	1.02335	0.0684411	0.211599	1
766	38	OD	2012	Rural	rural	O and G specialist	Community Health Centre (CHC)	OBGYN_CHC	0.197309	1.02734	0.319392	0.522096	1
767	38	GJ	2013	Semi/Peri-Urban	rural	O and G specialist	Community Health Centre (CHC)	OBGYN_CHC	0.11589	1.02335	0.0684411	0.187037	1
768	38	OD	2013	Rural	rural	O and G specialist	Community Health Centre (CHC)	OBGYN_CHC	0.19925	1.02734	0.319392	0.52409	1
769	38	GJ	2014	Semi/Peri-Urban	rural	O and G specialist	Community Health Centre (CHC)	OBGYN_CHC	0.136644	1.02335	0.0684411	0.208276	1
770	43	AP & TG	2007	Rural	rural	O and G specialist	Community Health Centre (CHC)	OBGYN_CHC	2.2357	1.02734	0.026616	2.32344	3
771	43	AP & TG	2008	Rural	rural	O and G specialist	Community Health Centre (CHC)	OBGYN_CHC	3.52005	1.02734	0.026616	3.64292	4
772	43	AP & TG	2009	Rural	rural	O and G specialist	Community Health Centre (CHC)	OBGYN_CHC	2.63175	1.02734	0.026616	2.73032	3
773	43	GJ	2010	Rural	rural	O and G specialist	Community Health Centre (CHC)	OBGYN_CHC	0.00314216	1.02734	0.0798479	0.083076	1
774	43	AP & TG	2010	Rural	rural	O and G specialist	Community Health Centre (CHC)	OBGYN_CHC	1.2601	1.02734	0.026616	1.32117	2
775	43	GJ	2011	Rural	rural	O and G specialist	Community Health Centre (CHC)	OBGYN_CHC	0.00462083	1.02734	0.0798479	0.0845951	1
776	43	AP & TG	2011	Rural	rural	O and G specialist	Community Health Centre (CHC)	OBGYN_CHC	0.395404	1.02734	0.026616	0.432832	1
777	43	GJ	2012	Rural	rural	O and G specialist	Community Health Centre (CHC)	OBGYN_CHC	0.00665399	1.02734	0.0798479	0.0866838	1
778	43	GJ	2013	Rural	rural	O and G specialist	Community Health Centre (CHC)	OBGYN_CHC	0.00425116	1.02734	0.0798479	0.0842153	1
779	43	GJ	2014	Rural	rural	O and G specialist	Community Health Centre (CHC)	OBGYN_CHC	0.00295733	1.02734	0.0798479	0.0828861	1
780	49	OD	2009	Rural	rural	O and G specialist	Community Health Centre (CHC)	OBGYN_CHC	0.0338245	1.03299	0.38327	0.41821	1
781	49	OD	2010	Rural	rural	O and G specialist	Community Health Centre (CHC)	OBGYN_CHC	0.0676489	1.03299	0.38327	0.453151	1
782	49	OD	2011	Rural	rural	O and G specialist	Community Health Centre (CHC)	OBGYN_CHC	0.0585551	1.03299	0.38327	0.443757	1
783	49	OD	2012	Rural	rural	O and G specialist	Community Health Centre (CHC)	OBGYN_CHC	0.0450253	1.03299	0.38327	0.429781	1
784	49	OD	2013	Rural	rural	O and G specialist	Community Health Centre (CHC)	OBGYN_CHC	0.0416984	1.03299	0.38327	0.426344	1
785	54	OD	2009	Semi/Peri-Urban	rural	O and G specialist	Community Health Centre (CHC)	OBGYN_CHC	0.148685	1.02335	0.273764	0.425921	1
786	56	GJ	2013	Semi/Peri-Urban	rural	O and G specialist	Community Health Centre (CHC)	OBGYN_CHC	0.156646	1.02335	0.0684411	0.228744	1
787	56	GJ	2014	Semi/Peri-Urban	rural	O and G specialist	Community Health Centre (CHC)	OBGYN_CHC	0.145873	1.02335	0.0684411	0.21772	1
788	60	OD	2009	Rural	rural	O and G specialist	Community Health Centre (CHC)	OBGYN_CHC	0.0528992	1.03299	0.38327	0.437915	1
789	60	OD	2010	Rural	rural	O and G specialist	Community Health Centre (CHC)	OBGYN_CHC	0.0644328	1.03299	0.38327	0.449829	1
790	60	OD	2011	Rural	rural	O and G specialist	Community Health Centre (CHC)	OBGYN_CHC	0.0716413	1.03299	0.38327	0.457275	1
791	60	OD	2012	Rural	rural	O and G specialist	Community Health Centre (CHC)	OBGYN_CHC	0.0621039	1.03299	0.38327	0.447423	1
792	60	OD	2013	Rural	rural	O and G specialist	Community Health Centre (CHC)	OBGYN_CHC	0.0526774	1.03299	0.38327	0.437685	1
793	65	OD	2009	Rural	rural	O and G specialist	Community Health Centre (CHC)	OBGYN_CHC	0.0901616	1.03299	0.38327	0.476406	1
794	65	OD	2010	Rural	rural	O and G specialist	Community Health Centre (CHC)	OBGYN_CHC	0.09859	1.03299	0.38327	0.485113	1
795	65	OD	2011	Rural	rural	O and G specialist	Community Health Centre (CHC)	OBGYN_CHC	0.116001	1.03299	0.38327	0.503098	1
796	65	OD	2012	Rural	rural	O and G specialist	Community Health Centre (CHC)	OBGYN_CHC	0.118552	1.03299	0.38327	0.505733	1
797	65	OD	2013	Rural	rural	O and G specialist	Community Health Centre (CHC)	OBGYN_CHC	0.0815114	1.03299	0.38327	0.467471	1
798	72	OD	2009	Rural	rural	O and G specialist	Community Health Centre (CHC)	OBGYN_CHC	0.028834	1.02335	0.273764	0.303271	1
799	72	OD	2010	Rural	rural	O and G specialist	Community Health Centre (CHC)	OBGYN_CHC	0.0359632	1.02335	0.273764	0.310567	1
800	72	OD	2011	Rural	rural	O and G specialist	Community Health Centre (CHC)	OBGYN_CHC	0.0508555	1.02335	0.273764	0.325807	1
801	72	OD	2012	Rural	rural	O and G specialist	Community Health Centre (CHC)	OBGYN_CHC	0.0241603	1.02335	0.273764	0.298489	1
802	72	OD	2013	Rural	rural	O and G specialist	Community Health Centre (CHC)	OBGYN_CHC	0.0510932	1.02335	0.273764	0.32605	1
803	77	OD	2009	Rural	rural	O and G specialist	Community Health Centre (CHC)	OBGYN_CHC	0.00203316	1.01806	0.212928	0.214998	1
804	77	OD	2010	Rural	rural	O and G specialist	Community Health Centre (CHC)	OBGYN_CHC	0.0038815	1.01806	0.212928	0.216879	1
805	77	OD	2011	Rural	rural	O and G specialist	Community Health Centre (CHC)	OBGYN_CHC	0.0189762	1.01806	0.212928	0.232247	1
806	77	OD	2012	Rural	rural	O and G specialist	Community Health Centre (CHC)	OBGYN_CHC	0.0115213	1.01806	0.212928	0.224657	1
807	77	OD	2013	Rural	rural	O and G specialist	Community Health Centre (CHC)	OBGYN_CHC	0.0150331	1.01806	0.212928	0.228232	1
808	92	AP & TG	2007	Rural	rural	O and G specialist	Community Health Centre (CHC)	OBGYN_CHC	1.51415	1.03137	0.0304183	1.59207	2
809	92	AP & TG	2008	Rural	rural	O and G specialist	Community Health Centre (CHC)	OBGYN_CHC	1.73072	1.03137	0.0304183	1.81544	2
810	92	AP & TG	2009	Rural	rural	O and G specialist	Community Health Centre (CHC)	OBGYN_CHC	1.7133	1.03137	0.0304183	1.79747	2
811	92	AP & TG	2010	Rural	rural	O and G specialist	Community Health Centre (CHC)	OBGYN_CHC	1.43779	1.03137	0.0304183	1.51332	2
812	92	AP & TG	2011	Rural	rural	O and G specialist	Community Health Centre (CHC)	OBGYN_CHC	1.59585	1.03137	0.0304183	1.67633	2
813	97	AP & TG	2011	Rural	rural	O and G specialist	Community Health Centre (CHC)	OBGYN_CHC	0.0385377	1.02734	0.026616	0.0662074	1
814	98	OD	2009	Semi/Peri-Urban	rural	O and G specialist	Community Health Centre (CHC)	OBGYN_CHC	0.0125687	1.03679	0.425856	0.438887	1
815	98	OD	2010	Semi/Peri-Urban	rural	O and G specialist	Community Health Centre (CHC)	OBGYN_CHC	0.0112132	1.03679	0.425856	0.437481	1
816	98	OD	2011	Semi/Peri-Urban	rural	O and G specialist	Community Health Centre (CHC)	OBGYN_CHC	0.0115829	1.03679	0.425856	0.437865	1
817	98	OD	2012	Semi/Peri-Urban	rural	O and G specialist	Community Health Centre (CHC)	OBGYN_CHC	0.0115829	1.03679	0.425856	0.437865	1
818	98	OD	2013	Semi/Peri-Urban	rural	O and G specialist	Community Health Centre (CHC)	OBGYN_CHC	0.0114597	1.03679	0.425856	0.437737	1
819	103	OD	2009	Rural	rural	O and G specialist	Community Health Centre (CHC)	OBGYN_CHC	0.0458386	1.03679	0.425856	0.473381	1
820	103	GJ	2010	Semi/Peri-Urban	rural	O and G specialist	Community Health Centre (CHC)	OBGYN_CHC	0.26374	1.0299	0.0871068	0.358734	1
821	103	OD	2010	Rural	rural	O and G specialist	Community Health Centre (CHC)	OBGYN_CHC	0.0279714	1.03679	0.425856	0.454856	1
822	103	GJ	2011	Semi/Peri-Urban	rural	O and G specialist	Community Health Centre (CHC)	OBGYN_CHC	0.264698	1.0299	0.0871068	0.35972	1
823	103	OD	2011	Rural	rural	O and G specialist	Community Health Centre (CHC)	OBGYN_CHC	0.0665399	1.03679	0.425856	0.494844	1
824	103	GJ	2012	Semi/Peri-Urban	rural	O and G specialist	Community Health Centre (CHC)	OBGYN_CHC	0.357249	1.0299	0.0871068	0.455039	1
825	103	OD	2012	Rural	rural	O and G specialist	Community Health Centre (CHC)	OBGYN_CHC	0.0661703	1.03679	0.425856	0.49446	1
826	103	GJ	2013	Semi/Peri-Urban	rural	O and G specialist	Community Health Centre (CHC)	OBGYN_CHC	0.417941	1.0299	0.0871068	0.517546	1
827	103	OD	2013	Rural	rural	O and G specialist	Community Health Centre (CHC)	OBGYN_CHC	0.0888431	1.03679	0.425856	0.517968	1
828	103	GJ	2014	Semi/Peri-Urban	rural	O and G specialist	Community Health Centre (CHC)	OBGYN_CHC	0.421672	1.0299	0.0871068	0.521388	1
829	107	AP & TG	2010	Rural	rural	O and G specialist	Community Health Centre (CHC)	OBGYN_CHC	0.280999	1.03137	0.0304183	0.320233	1
830	160	MP	2008	Rural	rural	O and G specialist	Community Health Centre (CHC)	OBGYN_CHC	0.273676	1.03679	0.0709759	0.354722	1
831	160	MP	2009	Rural	rural	O and G specialist	Community Health Centre (CHC)	OBGYN_CHC	0.240653	1.03679	0.0709759	0.320483	1
832	160	MP	2010	Rural	rural	O and G specialist	Community Health Centre (CHC)	OBGYN_CHC	0.2547	1.03679	0.0709759	0.335047	1
833	160	MP	2011	Rural	rural	O and G specialist	Community Health Centre (CHC)	OBGYN_CHC	0.251003	1.03679	0.0709759	0.331215	1
834	160	MP	2012	Rural	rural	O and G specialist	Community Health Centre (CHC)	OBGYN_CHC	0.237264	1.03679	0.0709759	0.31697	1
835	174	TN	2011	Rural	rural	O and G specialist	Community Health Centre (CHC)	OBGYN_CHC	0.464763	1.02734	0	0.477471	1
836	196	MP	2008	Rural	rural	O and G specialist	Community Health Centre (CHC)	OBGYN_CHC	0.253591	1.03679	0.0709759	0.333898	1
837	196	MP	2009	Rural	rural	O and G specialist	Community Health Centre (CHC)	OBGYN_CHC	0.284027	1.03679	0.0709759	0.365453	1
838	196	MP	2010	Rural	rural	O and G specialist	Community Health Centre (CHC)	OBGYN_CHC	0.269363	1.03679	0.0709759	0.35025	1
839	196	MP	2011	Rural	rural	O and G specialist	Community Health Centre (CHC)	OBGYN_CHC	0.247307	1.03679	0.0709759	0.327382	1
840	196	MP	2012	Rural	rural	O and G specialist	Community Health Centre (CHC)	OBGYN_CHC	0.246937	1.03679	0.0709759	0.326999	1
841	2	GJ	2011	Rural	rural	Paediatrician	Community Health Centre (CHC)	Paed_CHC	0.176135	1.03904	0.112726	0.295738	1
842	2	GJ	2012	Rural	rural	Paediatrician	Community Health Centre (CHC)	Paed_CHC	0.28847	1.03904	0.112726	0.412459	1
843	2	GJ	2013	Rural	rural	Paediatrician	Community Health Centre (CHC)	Paed_CHC	0.33831	1.03904	0.112726	0.464245	1
844	2	GJ	2014	Rural	rural	Paediatrician	Community Health Centre (CHC)	Paed_CHC	0.41868	1.03904	0.112726	0.547752	1
845	3	OD	2009	Rural	rural	Paediatrician	Community Health Centre (CHC)	Paed_CHC	1.60002	1.03137	1.35361	3.00383	3
846	3	OD	2010	Rural	rural	Paediatrician	Community Health Centre (CHC)	Paed_CHC	1.81781	1.03137	1.35361	3.22845	3
847	3	OD	2011	Rural	rural	Paediatrician	Community Health Centre (CHC)	Paed_CHC	2.04436	1.03137	1.35361	3.46211	4
848	3	OD	2012	Rural	rural	Paediatrician	Community Health Centre (CHC)	Paed_CHC	1.44381	1.03137	1.35361	2.84272	3
849	3	OD	2013	Rural	rural	Paediatrician	Community Health Centre (CHC)	Paed_CHC	1.54795	1.03137	1.35361	2.95013	3
850	8	OD	2009	Rural	rural	Paediatrician	Community Health Centre (CHC)	Paed_CHC	0.941429	1.03299	1.42129	2.39378	3
851	8	OD	2010	Rural	rural	Paediatrician	Community Health Centre (CHC)	Paed_CHC	0.620928	1.03299	1.42129	2.06271	2
852	8	OD	2011	Rural	rural	Paediatrician	Community Health Centre (CHC)	Paed_CHC	0.582557	1.03299	1.42129	2.02307	2
853	8	OD	2012	Rural	rural	Paediatrician	Community Health Centre (CHC)	Paed_CHC	0.373954	1.03299	1.42129	1.80758	2
854	8	OD	2013	Rural	rural	Paediatrician	Community Health Centre (CHC)	Paed_CHC	0.56814	1.03299	1.42129	2.00818	2
855	11	AP & TG	2007	Rural	rural	Paediatrician	Community Health Centre (CHC)	Paed_CHC	2.1832	1.02922	0.0283904	2.27538	3
856	11	AP & TG	2008	Rural	rural	Paediatrician	Community Health Centre (CHC)	Paed_CHC	1.77075	1.02922	0.0283904	1.85088	2
857	11	AP & TG	2009	Rural	rural	Paediatrician	Community Health Centre (CHC)	Paed_CHC	1.84163	1.02922	0.0283904	1.92383	2
858	11	AP & TG	2010	Rural	rural	Paediatrician	Community Health Centre (CHC)	Paed_CHC	1.8924	1.02922	0.0283904	1.97608	2
859	11	AP & TG	2011	Rural	rural	Paediatrician	Community Health Centre (CHC)	Paed_CHC	1.01141	1.02922	0.0283904	1.06935	1
860	15	GJ	2010	Rural	rural	Paediatrician	Community Health Centre (CHC)	Paed_CHC	0.531149	1.01806	0.0532319	0.593976	1
861	15	GJ	2011	Rural	rural	Paediatrician	Community Health Centre (CHC)	Paed_CHC	0.244349	1.01806	0.0532319	0.301995	1
862	15	GJ	2012	Rural	rural	Paediatrician	Community Health Centre (CHC)	Paed_CHC	0.239359	1.01806	0.0532319	0.296915	1
863	15	GJ	2013	Rural	rural	Paediatrician	Community Health Centre (CHC)	Paed_CHC	0.292591	1.01806	0.0532319	0.351108	1
864	15	GJ	2014	Rural	rural	Paediatrician	Community Health Centre (CHC)	Paed_CHC	0.329496	1.01806	0.0532319	0.38868	1
865	17	OD	2009	Rural	rural	Paediatrician	Community Health Centre (CHC)	Paed_CHC	0.631131	1.03299	1.42129	2.07325	2
866	17	OD	2010	Rural	rural	Paediatrician	Community Health Centre (CHC)	Paed_CHC	0.588878	1.03299	1.42129	2.0296	2
867	17	OD	2011	Rural	rural	Paediatrician	Community Health Centre (CHC)	Paed_CHC	0.331812	1.03299	1.42129	1.76405	2
868	17	OD	2012	Rural	rural	Paediatrician	Community Health Centre (CHC)	Paed_CHC	0.298653	1.03299	1.42129	1.7298	2
869	17	OD	2013	Rural	rural	Paediatrician	Community Health Centre (CHC)	Paed_CHC	0.3093	1.03299	1.42129	1.7408	2
870	18	MP	2008	Rural	rural	Paediatrician	Community Health Centre (CHC)	Paed_CHC	0.27744	1.01859	0.0365019	0.319099	1
871	18	MP	2009	Rural	rural	Paediatrician	Community Health Centre (CHC)	Paed_CHC	0.335868	1.01859	0.0365019	0.378614	1
872	18	MP	2010	Rural	rural	Paediatrician	Community Health Centre (CHC)	Paed_CHC	0.336946	1.01859	0.0365019	0.379711	1
873	18	MP	2011	Rural	rural	Paediatrician	Community Health Centre (CHC)	Paed_CHC	0.317237	1.01859	0.0365019	0.359636	1
874	18	MP	2012	Rural	rural	Paediatrician	Community Health Centre (CHC)	Paed_CHC	0.301204	1.01859	0.0365019	0.343305	1
875	22	OD	2009	Rural	rural	Paediatrician	Community Health Centre (CHC)	Paed_CHC	0.275697	1.03299	1.42129	1.70609	2
876	22	OD	2010	Rural	rural	Paediatrician	Community Health Centre (CHC)	Paed_CHC	0.308745	1.03299	1.42129	1.74022	2
877	22	OD	2011	Rural	rural	Paediatrician	Community Health Centre (CHC)	Paed_CHC	0.397022	1.03299	1.42129	1.83141	2
878	22	OD	2012	Rural	rural	Paediatrician	Community Health Centre (CHC)	Paed_CHC	0.473099	1.03299	1.42129	1.91	2
879	22	OD	2013	Rural	rural	Paediatrician	Community Health Centre (CHC)	Paed_CHC	0.569249	1.03299	1.42129	2.00932	2
880	23	MP	2008	Semi/Peri-Urban	rural	Paediatrician	Community Health Centre (CHC)	Paed_CHC	0.2876	1.03679	0.0709759	0.369158	1
881	23	MP	2009	Semi/Peri-Urban	rural	Paediatrician	Community Health Centre (CHC)	Paed_CHC	0.319885	1.03679	0.0709759	0.40263	1
882	23	MP	2010	Semi/Peri-Urban	rural	Paediatrician	Community Health Centre (CHC)	Paed_CHC	0.354756	1.03679	0.0709759	0.438785	1
883	23	MP	2011	Semi/Peri-Urban	rural	Paediatrician	Community Health Centre (CHC)	Paed_CHC	0.341079	1.03679	0.0709759	0.424604	1
884	23	MP	2012	Semi/Peri-Urban	rural	Paediatrician	Community Health Centre (CHC)	Paed_CHC	0.337998	1.03679	0.0709759	0.42141	1
885	26	AP & TG	2007	Rural	rural	Paediatrician	Community Health Centre (CHC)	Paed_CHC	0.557034	1.03137	0.0304183	0.604928	1
886	26	AP & TG	2008	Rural	rural	Paediatrician	Community Health Centre (CHC)	Paed_CHC	0.645226	1.03137	0.0304183	0.695887	1
887	26	AP & TG	2009	Rural	rural	Paediatrician	Community Health Centre (CHC)	Paed_CHC	1.00222	1.03137	0.0304183	1.06408	1
888	26	AP & TG	2010	Rural	rural	Paediatrician	Community Health Centre (CHC)	Paed_CHC	1.18758	1.03137	0.0304183	1.25525	2
889	26	AP & TG	2011	Rural	rural	Paediatrician	Community Health Centre (CHC)	Paed_CHC	0.770807	1.03137	0.0304183	0.825407	1
890	29	OD	2009	Rural	rural	Paediatrician	Community Health Centre (CHC)	Paed_CHC	0.593997	1.02519	1.0933	1.70226	2
891	29	OD	2010	Rural	rural	Paediatrician	Community Health Centre (CHC)	Paed_CHC	0.654309	1.02519	1.0933	1.76409	2
892	29	OD	2011	Rural	rural	Paediatrician	Community Health Centre (CHC)	Paed_CHC	0.764612	1.02519	1.0933	1.87717	2
893	29	OD	2012	Rural	rural	Paediatrician	Community Health Centre (CHC)	Paed_CHC	0.718034	1.02519	1.0933	1.82942	2
894	29	OD	2013	Rural	rural	Paediatrician	Community Health Centre (CHC)	Paed_CHC	0.666167	1.02519	1.0933	1.77625	2
895	32	OD	2009	Rural	rural	Paediatrician	Community Health Centre (CHC)	Paed_CHC	0.645215	1.03299	1.42129	2.0878	2
896	32	OD	2010	Rural	rural	Paediatrician	Community Health Centre (CHC)	Paed_CHC	0.67416	1.03299	1.42129	2.1177	2
897	32	OD	2011	Rural	rural	Paediatrician	Community Health Centre (CHC)	Paed_CHC	0.715082	1.03299	1.42129	2.15997	2
898	32	OD	2012	Rural	rural	Paediatrician	Community Health Centre (CHC)	Paed_CHC	0.745358	1.03299	1.42129	2.19124	2
899	32	OD	2013	Rural	rural	Paediatrician	Community Health Centre (CHC)	Paed_CHC	0.769645	1.03299	1.42129	2.21633	3
900	38	AP & TG	2007	Semi/Peri-Urban	rural	Paediatrician	Community Health Centre (CHC)	Paed_CHC	0.419941	1.02734	0.026616	0.45804	1
901	38	AP & TG	2008	Semi/Peri-Urban	rural	Paediatrician	Community Health Centre (CHC)	Paed_CHC	0.334086	1.02734	0.026616	0.369837	1
902	38	OD	2009	Rural	rural	Paediatrician	Community Health Centre (CHC)	Paed_CHC	1.11131	1.02734	1.18441	2.32611	3
903	38	AP & TG	2009	Semi/Peri-Urban	rural	Paediatrician	Community Health Centre (CHC)	Paed_CHC	0.42068	1.02734	0.026616	0.458799	1
904	38	GJ	2010	Semi/Peri-Urban	rural	Paediatrician	Community Health Centre (CHC)	Paed_CHC	0.100285	1.02335	0.0684411	0.171068	1
905	38	OD	2010	Rural	rural	Paediatrician	Community Health Centre (CHC)	Paed_CHC	1.13959	1.02734	1.18441	2.35516	3
906	38	AP & TG	2010	Semi/Peri-Urban	rural	Paediatrician	Community Health Centre (CHC)	Paed_CHC	0.456353	1.02734	0.026616	0.495447	1
907	38	GJ	2011	Semi/Peri-Urban	rural	Paediatrician	Community Health Centre (CHC)	Paed_CHC	0.102424	1.02335	0.0684411	0.173256	1
908	38	OD	2011	Rural	rural	Paediatrician	Community Health Centre (CHC)	Paed_CHC	1.02083	1.02734	1.18441	2.23316	3
909	38	AP & TG	2011	Semi/Peri-Urban	rural	Paediatrician	Community Health Centre (CHC)	Paed_CHC	0.284551	1.02734	0.026616	0.318947	1
910	38	GJ	2012	Semi/Peri-Urban	rural	Paediatrician	Community Health Centre (CHC)	Paed_CHC	0.119455	1.02335	0.0684411	0.190685	1
911	38	OD	2012	Rural	rural	Paediatrician	Community Health Centre (CHC)	Paed_CHC	0.934054	1.02734	1.18441	2.14401	2
912	38	GJ	2013	Semi/Peri-Urban	rural	Paediatrician	Community Health Centre (CHC)	Paed_CHC	0.0720057	1.02335	0.0684411	0.142128	1
913	38	OD	2013	Rural	rural	Paediatrician	Community Health Centre (CHC)	Paed_CHC	1.14033	1.02734	1.18441	2.35592	3
914	38	GJ	2014	Semi/Peri-Urban	rural	Paediatrician	Community Health Centre (CHC)	Paed_CHC	0.120406	1.02335	0.0684411	0.191658	1
915	43	AP & TG	2007	Rural	rural	Paediatrician	Community Health Centre (CHC)	Paed_CHC	1.84279	1.02734	0.026616	1.91979	2
916	43	MP	2008	Semi/Peri-Urban	rural	Paediatrician	Community Health Centre (CHC)	Paed_CHC	0.561246	1.02734	0.0532319	0.629824	1
917	43	AP & TG	2008	Rural	rural	Paediatrician	Community Health Centre (CHC)	Paed_CHC	2.11643	1.02734	0.026616	2.20092	3
918	43	MP	2009	Semi/Peri-Urban	rural	Paediatrician	Community Health Centre (CHC)	Paed_CHC	0.64285	1.02734	0.0532319	0.713659	1
919	43	OD	2009	Semi/Peri-Urban	rural	Paediatrician	Community Health Centre (CHC)	Paed_CHC	0.197833	1.01806	0.789607	0.991014	1
920	43	AP & TG	2009	Rural	rural	Paediatrician	Community Health Centre (CHC)	Paed_CHC	2.43176	1.02734	0.026616	2.52487	3
921	43	MP	2010	Semi/Peri-Urban	rural	Paediatrician	Community Health Centre (CHC)	Paed_CHC	0.646824	1.02734	0.0532319	0.717742	1
922	43	OD	2010	Semi/Peri-Urban	rural	Paediatrician	Community Health Centre (CHC)	Paed_CHC	0.139857	1.01806	0.789607	0.931991	1
923	43	AP & TG	2010	Rural	rural	Paediatrician	Community Health Centre (CHC)	Paed_CHC	1.38098	1.02734	0.026616	1.44536	2
924	43	MP	2011	Semi/Peri-Urban	rural	Paediatrician	Community Health Centre (CHC)	Paed_CHC	0.610873	1.02734	0.0532319	0.680809	1
925	43	OD	2011	Semi/Peri-Urban	rural	Paediatrician	Community Health Centre (CHC)	Paed_CHC	0.0892744	1.01806	0.789607	0.880494	1
926	43	AP & TG	2011	Rural	rural	Paediatrician	Community Health Centre (CHC)	Paed_CHC	0.65856	1.02734	0.026616	0.703184	1
927	43	MP	2012	Semi/Peri-Urban	rural	Paediatrician	Community Health Centre (CHC)	Paed_CHC	0.734065	1.02734	0.0532319	0.807369	1
928	43	OD	2012	Semi/Peri-Urban	rural	Paediatrician	Community Health Centre (CHC)	Paed_CHC	0.244596	1.01806	0.789607	1.03862	1
929	43	OD	2013	Semi/Peri-Urban	rural	Paediatrician	Community Health Centre (CHC)	Paed_CHC	0.256672	1.01806	0.789607	1.05092	1
930	49	OD	2009	Rural	rural	Paediatrician	Community Health Centre (CHC)	Paed_CHC	0.410108	1.03299	1.42129	1.84493	2
931	49	OD	2010	Rural	rural	Paediatrician	Community Health Centre (CHC)	Paed_CHC	0.387817	1.03299	1.42129	1.8219	2
932	49	OD	2011	Rural	rural	Paediatrician	Community Health Centre (CHC)	Paed_CHC	0.262167	1.03299	1.42129	1.69211	2
933	49	OD	2012	Rural	rural	Paediatrician	Community Health Centre (CHC)	Paed_CHC	0.24653	1.03299	1.42129	1.67596	2
934	49	OD	2013	Rural	rural	Paediatrician	Community Health Centre (CHC)	Paed_CHC	0.297544	1.03299	1.42129	1.72865	2
935	54	OD	2009	Semi/Peri-Urban	rural	Paediatrician	Community Health Centre (CHC)	Paed_CHC	1.80624	1.02335	1.01521	2.86362	3
936	54	OD	2010	Semi/Peri-Urban	rural	Paediatrician	Community Health Centre (CHC)	Paed_CHC	1.95421	1.02335	1.01521	3.01505	3
937	54	OD	2011	Semi/Peri-Urban	rural	Paediatrician	Community Health Centre (CHC)	Paed_CHC	2.52147	1.02335	1.01521	3.59554	4
938	54	OD	2012	Semi/Peri-Urban	rural	Paediatrician	Community Health Centre (CHC)	Paed_CHC	2.04159	1.02335	1.01521	3.10446	3
939	54	OD	2013	Semi/Peri-Urban	rural	Paediatrician	Community Health Centre (CHC)	Paed_CHC	2.53533	1.02335	1.01521	3.60973	4
940	56	GJ	2010	Semi/Peri-Urban	rural	Paediatrician	Community Health Centre (CHC)	Paed_CHC	1.1368	1.02335	0.0684411	1.23178	2
941	57	MP	2008	Rural	rural	Paediatrician	Community Health Centre (CHC)	Paed_CHC	0.373908	1.03479	0.0672403	0.454156	1
942	57	MP	2009	Rural	rural	Paediatrician	Community Health Centre (CHC)	Paed_CHC	0.398656	1.03479	0.0672403	0.479765	1
943	57	MP	2010	Rural	rural	Paediatrician	Community Health Centre (CHC)	Paed_CHC	0.374141	1.03479	0.0672403	0.454398	1
944	57	MP	2011	Rural	rural	Paediatrician	Community Health Centre (CHC)	Paed_CHC	0.412898	1.03479	0.0672403	0.494503	1
945	57	MP	2012	Rural	rural	Paediatrician	Community Health Centre (CHC)	Paed_CHC	0.359783	1.03479	0.0672403	0.43954	1
946	60	OD	2009	Rural	rural	Paediatrician	Community Health Centre (CHC)	Paed_CHC	1.0927	1.03299	1.42129	2.55004	3
947	60	OD	2010	Rural	rural	Paediatrician	Community Health Centre (CHC)	Paed_CHC	1.03614	1.03299	1.42129	2.49162	3
948	60	OD	2011	Rural	rural	Paediatrician	Community Health Centre (CHC)	Paed_CHC	0.841841	1.03299	1.42129	2.29091	3
949	60	OD	2012	Rural	rural	Paediatrician	Community Health Centre (CHC)	Paed_CHC	0.656527	1.03299	1.42129	2.09948	2
950	60	OD	2013	Rural	rural	Paediatrician	Community Health Centre (CHC)	Paed_CHC	0.719629	1.03299	1.42129	2.16466	2
951	63	GJ	2012	Rural	rural	Paediatrician	Community Health Centre (CHC)	Paed_CHC	0.0772602	1.02734	0.0798479	0.159221	1
952	63	GJ	2013	Rural	rural	Paediatrician	Community Health Centre (CHC)	Paed_CHC	0.272352	1.02734	0.0798479	0.359647	1
953	63	GJ	2014	Rural	rural	Paediatrician	Community Health Centre (CHC)	Paed_CHC	0.401273	1.02734	0.0798479	0.492093	1
954	65	OD	2009	Rural	rural	Paediatrician	Community Health Centre (CHC)	Paed_CHC	1.51212	1.03299	1.42129	2.9833	3
955	65	OD	2010	Rural	rural	Paediatrician	Community Health Centre (CHC)	Paed_CHC	1.52731	1.03299	1.42129	2.999	3
956	65	OD	2011	Rural	rural	Paediatrician	Community Health Centre (CHC)	Paed_CHC	1.694	1.03299	1.42129	3.17118	3
957	65	OD	2012	Rural	rural	Paediatrician	Community Health Centre (CHC)	Paed_CHC	1.41708	1.03299	1.42129	2.88512	3
958	65	OD	2013	Rural	rural	Paediatrician	Community Health Centre (CHC)	Paed_CHC	1.07273	1.03299	1.42129	2.52942	3
959	72	OD	2009	Rural	rural	Paediatrician	Community Health Centre (CHC)	Paed_CHC	0.209838	1.02335	1.01521	1.22995	2
960	72	OD	2010	Rural	rural	Paediatrician	Community Health Centre (CHC)	Paed_CHC	0.428311	1.02335	1.01521	1.45352	2
961	72	OD	2011	Rural	rural	Paediatrician	Community Health Centre (CHC)	Paed_CHC	0.270041	1.02335	1.01521	1.29155	2
962	72	OD	2012	Rural	rural	Paediatrician	Community Health Centre (CHC)	Paed_CHC	0.322719	1.02335	1.01521	1.34546	2
963	72	OD	2013	Rural	rural	Paediatrician	Community Health Centre (CHC)	Paed_CHC	0.23186	1.02335	1.01521	1.25248	2
964	77	AP & TG	2007	Semi/Peri-Urban	rural	Paediatrician	Community Health Centre (CHC)	Paed_CHC	0.116603	1.03137	0.0304183	0.15068	1
965	77	AP & TG	2008	Semi/Peri-Urban	rural	Paediatrician	Community Health Centre (CHC)	Paed_CHC	0.202366	1.03137	0.0304183	0.239133	1
966	77	OD	2009	Rural	rural	Paediatrician	Community Health Centre (CHC)	Paed_CHC	0.247122	1.01806	0.789607	1.04119	1
967	77	AP & TG	2009	Semi/Peri-Urban	rural	Paediatrician	Community Health Centre (CHC)	Paed_CHC	0.336502	1.03137	0.0304183	0.377477	1
968	77	OD	2010	Rural	rural	Paediatrician	Community Health Centre (CHC)	Paed_CHC	0.369666	1.01806	0.789607	1.16595	2
969	77	AP & TG	2010	Semi/Peri-Urban	rural	Paediatrician	Community Health Centre (CHC)	Paed_CHC	0.475813	1.03137	0.0304183	0.521159	1
970	77	OD	2011	Rural	rural	Paediatrician	Community Health Centre (CHC)	Paed_CHC	0.229378	1.01806	0.789607	1.02313	1
971	77	AP & TG	2011	Semi/Peri-Urban	rural	Paediatrician	Community Health Centre (CHC)	Paed_CHC	0.398078	1.03137	0.0304183	0.440985	1
972	77	OD	2012	Rural	rural	Paediatrician	Community Health Centre (CHC)	Paed_CHC	0.407187	1.01806	0.789607	1.20415	2
973	77	OD	2013	Rural	rural	Paediatrician	Community Health Centre (CHC)	Paed_CHC	0.534414	1.01806	0.789607	1.33368	2
974	82	AP & TG	2007	Semi/Peri-Urban	rural	Paediatrician	Community Health Centre (CHC)	Paed_CHC	0.384915	1.02734	0.026616	0.422056	1
975	82	MP	2008	Rural	rural	Paediatrician	Community Health Centre (CHC)	Paed_CHC	0.688635	1.03137	0.0608365	0.771076	1
976	82	AP & TG	2008	Semi/Peri-Urban	rural	Paediatrician	Community Health Centre (CHC)	Paed_CHC	0.313847	1.02734	0.026616	0.349044	1
977	82	MP	2009	Rural	rural	Paediatrician	Community Health Centre (CHC)	Paed_CHC	1.14639	1.03137	0.0608365	1.24319	2
978	82	AP & TG	2009	Semi/Peri-Urban	rural	Paediatrician	Community Health Centre (CHC)	Paed_CHC	0.28834	1.02734	0.026616	0.32284	1
979	82	MP	2010	Rural	rural	Paediatrician	Community Health Centre (CHC)	Paed_CHC	0.815167	1.03137	0.0608365	0.901577	1
980	82	AP & TG	2010	Semi/Peri-Urban	rural	Paediatrician	Community Health Centre (CHC)	Paed_CHC	0.236124	1.02734	0.026616	0.269197	1
981	82	MP	2011	Rural	rural	Paediatrician	Community Health Centre (CHC)	Paed_CHC	0.733418	1.03137	0.0608365	0.817264	1
982	82	AP & TG	2011	Semi/Peri-Urban	rural	Paediatrician	Community Health Centre (CHC)	Paed_CHC	0.274385	1.02734	0.026616	0.308503	1
983	82	MP	2012	Rural	rural	Paediatrician	Community Health Centre (CHC)	Paed_CHC	0.903992	1.03137	0.0608365	0.993189	1
984	86	OD	2009	Rural	rural	Paediatrician	Community Health Centre (CHC)	Paed_CHC	0.556606	1.03299	1.42129	1.99626	2
985	86	OD	2010	Rural	rural	Paediatrician	Community Health Centre (CHC)	Paed_CHC	0.463451	1.03299	1.42129	1.90003	2
986	86	OD	2011	Rural	rural	Paediatrician	Community Health Centre (CHC)	Paed_CHC	0.751568	1.03299	1.42129	2.19766	2
987	86	OD	2012	Rural	rural	Paediatrician	Community Health Centre (CHC)	Paed_CHC	0.55339	1.03299	1.42129	1.99294	2
988	86	OD	2013	Rural	rural	Paediatrician	Community Health Centre (CHC)	Paed_CHC	0.596752	1.03299	1.42129	2.03773	2
989	91	OD	2009	Rural	rural	Paediatrician	Community Health Centre (CHC)	Paed_CHC	0.444043	1.03299	1.42129	1.87999	2
990	91	OD	2010	Rural	rural	Paediatrician	Community Health Centre (CHC)	Paed_CHC	0.47199	1.03299	1.42129	1.90885	2
991	91	OD	2011	Rural	rural	Paediatrician	Community Health Centre (CHC)	Paed_CHC	0.58411	1.03299	1.42129	2.02467	2
992	91	OD	2012	Rural	rural	Paediatrician	Community Health Centre (CHC)	Paed_CHC	0.765875	1.03299	1.42129	2.21244	3
993	91	OD	2013	Rural	rural	Paediatrician	Community Health Centre (CHC)	Paed_CHC	0.780735	1.03299	1.42129	2.22779	3
994	92	AP & TG	2007	Rural	rural	Paediatrician	Community Health Centre (CHC)	Paed_CHC	0.921103	1.03137	0.0304183	0.980418	1
995	92	AP & TG	2008	Rural	rural	Paediatrician	Community Health Centre (CHC)	Paed_CHC	0.894064	1.03137	0.0304183	0.952532	1
996	92	AP & TG	2009	Rural	rural	Paediatrician	Community Health Centre (CHC)	Paed_CHC	1.06791	1.03137	0.0304183	1.13183	2
997	92	AP & TG	2010	Rural	rural	Paediatrician	Community Health Centre (CHC)	Paed_CHC	1.00634	1.03137	0.0304183	1.06833	1
998	98	OD	2009	Semi/Peri-Urban	rural	Paediatrician	Community Health Centre (CHC)	Paed_CHC	0.458756	1.03679	1.57921	2.05485	2
999	98	OD	2010	Semi/Peri-Urban	rural	Paediatrician	Community Health Centre (CHC)	Paed_CHC	0.382112	1.03679	1.57921	1.97539	2
1000	98	OD	2011	Semi/Peri-Urban	rural	Paediatrician	Community Health Centre (CHC)	Paed_CHC	0.625475	1.03679	1.57921	2.2277	3
1001	98	OD	2012	Semi/Peri-Urban	rural	Paediatrician	Community Health Centre (CHC)	Paed_CHC	0.699655	1.03679	1.57921	2.30461	3
1002	98	OD	2013	Semi/Peri-Urban	rural	Paediatrician	Community Health Centre (CHC)	Paed_CHC	0.917758	1.03679	1.57921	2.53074	3
1003	103	OD	2009	Rural	rural	Paediatrician	Community Health Centre (CHC)	Paed_CHC	0.497571	1.03679	1.57921	2.09509	2
1004	103	OD	2010	Rural	rural	Paediatrician	Community Health Centre (CHC)	Paed_CHC	0.335411	1.03679	1.57921	1.92697	2
1005	103	OD	2011	Rural	rural	Paediatrician	Community Health Centre (CHC)	Paed_CHC	0.543409	1.03679	1.57921	2.14262	2
1006	103	OD	2012	Rural	rural	Paediatrician	Community Health Centre (CHC)	Paed_CHC	1.10629	1.03679	1.57921	2.72621	3
1007	103	OD	2013	Rural	rural	Paediatrician	Community Health Centre (CHC)	Paed_CHC	0.930573	1.03679	1.57921	2.54403	3
1008	107	AP & TG	2007	Rural	rural	Paediatrician	Community Health Centre (CHC)	Paed_CHC	0.105196	1.03137	0.0304183	0.138915	1
1009	107	AP & TG	2008	Rural	rural	Paediatrician	Community Health Centre (CHC)	Paed_CHC	0.0956907	1.03137	0.0304183	0.129111	1
1010	107	AP & TG	2009	Rural	rural	Paediatrician	Community Health Centre (CHC)	Paed_CHC	0.117554	1.03137	0.0304183	0.15166	1
1011	107	AP & TG	2010	Rural	rural	Paediatrician	Community Health Centre (CHC)	Paed_CHC	0.230989	1.03137	0.0304183	0.268654	1
1012	107	AP & TG	2011	Rural	rural	Paediatrician	Community Health Centre (CHC)	Paed_CHC	0.44455	1.03137	0.0304183	0.488915	1
1013	110	MP	2009	Semi/Peri-Urban	rural	Paediatrician	Community Health Centre (CHC)	Paed_CHC	0.00542177	1.03679	0.0709759	0.0765972	1
1014	110	MP	2010	Semi/Peri-Urban	rural	Paediatrician	Community Health Centre (CHC)	Paed_CHC	0.01109	1.03679	0.0709759	0.0824739	1
1015	110	MP	2011	Semi/Peri-Urban	rural	Paediatrician	Community Health Centre (CHC)	Paed_CHC	0.00985777	1.03679	0.0709759	0.0811964	1
1016	110	MP	2012	Semi/Peri-Urban	rural	Paediatrician	Community Health Centre (CHC)	Paed_CHC	0.0207013	1.03679	0.0709759	0.0924389	1
1017	121	AP & TG	2007	Rural	rural	Paediatrician	Community Health Centre (CHC)	Paed_CHC	0.555344	1.03137	0.0304183	0.603185	1
1018	121	AP & TG	2008	Rural	rural	Paediatrician	Community Health Centre (CHC)	Paed_CHC	0.678707	1.03137	0.0304183	0.730418	1
1019	121	AP & TG	2009	Rural	rural	Paediatrician	Community Health Centre (CHC)	Paed_CHC	0.699092	1.03137	0.0304183	0.751442	1
1020	121	AP & TG	2010	Rural	rural	Paediatrician	Community Health Centre (CHC)	Paed_CHC	0.911491	1.03137	0.0304183	0.970505	1
1021	121	AP & TG	2011	Rural	rural	Paediatrician	Community Health Centre (CHC)	Paed_CHC	1.12505	1.03137	0.0304183	1.19077	2
1022	126	AP & TG	2007	Rural	rural	Paediatrician	Community Health Centre (CHC)	Paed_CHC	0.631812	1.03137	0.0304183	0.682052	1
1023	126	AP & TG	2008	Rural	rural	Paediatrician	Community Health Centre (CHC)	Paed_CHC	0.463878	1.03137	0.0304183	0.50885	1
1024	126	AP & TG	2009	Rural	rural	Paediatrician	Community Health Centre (CHC)	Paed_CHC	0.500739	1.03137	0.0304183	0.546867	1
1025	126	AP & TG	2010	Rural	rural	Paediatrician	Community Health Centre (CHC)	Paed_CHC	0.641529	1.03137	0.0304183	0.692074	1
1026	126	AP & TG	2011	Rural	rural	Paediatrician	Community Health Centre (CHC)	Paed_CHC	0.931981	1.03137	0.0304183	0.991638	1
1027	137	MP	2008	Rural	rural	Paediatrician	Community Health Centre (CHC)	Paed_CHC	0.63484	1.03679	0.0709759	0.729174	1
1028	137	MP	2009	Rural	rural	Paediatrician	Community Health Centre (CHC)	Paed_CHC	0.676243	1.03679	0.0709759	0.7721	1
1029	137	MP	2010	Rural	rural	Paediatrician	Community Health Centre (CHC)	Paed_CHC	0.776299	1.03679	0.0709759	0.875838	1
1030	137	MP	2011	Rural	rural	Paediatrician	Community Health Centre (CHC)	Paed_CHC	0.745617	1.03679	0.0709759	0.844027	1
1031	137	MP	2012	Rural	rural	Paediatrician	Community Health Centre (CHC)	Paed_CHC	0.619068	1.03679	0.0709759	0.712821	1
1032	142	MP	2008	Semi/Peri-Urban	rural	Paediatrician	Community Health Centre (CHC)	Paed_CHC	0.301771	1.03679	0.0709759	0.38385	1
1033	142	MP	2009	Semi/Peri-Urban	rural	Paediatrician	Community Health Centre (CHC)	Paed_CHC	0.308425	1.03679	0.0709759	0.390749	1
1034	142	MP	2010	Semi/Peri-Urban	rural	Paediatrician	Community Health Centre (CHC)	Paed_CHC	0.211079	1.03679	0.0709759	0.289822	1
1035	142	MP	2011	Semi/Peri-Urban	rural	Paediatrician	Community Health Centre (CHC)	Paed_CHC	0.193828	1.03679	0.0709759	0.271936	1
1036	142	MP	2012	Semi/Peri-Urban	rural	Paediatrician	Community Health Centre (CHC)	Paed_CHC	0.159449	1.03679	0.0709759	0.236292	1
1037	153	MP	2008	Rural	rural	Paediatrician	Community Health Centre (CHC)	Paed_CHC	0.711238	1.02734	0.0532319	0.783918	1
1038	153	MP	2009	Rural	rural	Paediatrician	Community Health Centre (CHC)	Paed_CHC	0.824263	1.02734	0.0532319	0.900034	1
1039	153	MP	2010	Rural	rural	Paediatrician	Community Health Centre (CHC)	Paed_CHC	0.961594	1.02734	0.0532319	1.04112	1
1040	153	MP	2011	Rural	rural	Paediatrician	Community Health Centre (CHC)	Paed_CHC	1.042	1.02734	0.0532319	1.12372	2
1041	153	MP	2012	Rural	rural	Paediatrician	Community Health Centre (CHC)	Paed_CHC	0.95836	1.02734	0.0532319	1.0378	1
1042	174	TN	2010	Rural	rural	Paediatrician	Community Health Centre (CHC)	Paed_CHC	0.910026	1.02734	0	0.934909	1
1043	174	TN	2011	Rural	rural	Paediatrician	Community Health Centre (CHC)	Paed_CHC	0.936087	1.02734	0	0.961683	1
1044	180	TN	2011	Rural	rural	Paediatrician	Community Health Centre (CHC)	Paed_CHC	1.5076	1.03137	0	1.5549	2
1045	224	MP	2008	Semi/Peri-Urban	rural	Paediatrician	Community Health Centre (CHC)	Paed_CHC	0.735636	1.03679	0.0709759	0.833679	1
1046	224	MP	2009	Semi/Peri-Urban	rural	Paediatrician	Community Health Centre (CHC)	Paed_CHC	0.743768	1.03679	0.0709759	0.84211	1
1047	224	MP	2010	Semi/Peri-Urban	rural	Paediatrician	Community Health Centre (CHC)	Paed_CHC	0.606253	1.03679	0.0709759	0.699535	1
1048	224	MP	2011	Semi/Peri-Urban	rural	Paediatrician	Community Health Centre (CHC)	Paed_CHC	0.619068	1.03679	0.0709759	0.712821	1
1049	224	MP	2012	Semi/Peri-Urban	rural	Paediatrician	Community Health Centre (CHC)	Paed_CHC	0.697437	1.03679	0.0709759	0.794074	1

## Sheet: Additional File 6B
Additional File 6B: Dataset for national and state RHS-WISN calculations and interpretations.
Sr. no.	ST	F_DH	F_SDH	F_CHC_R	F_PHC_R	OBGY_CHC_R_S	OBGY_CHC_R_P	SUR_CHC_R_S	SUR_CHC_R_P	PAED_CHC_R_S	PAED_CHC_R_P	PHY_CHC_R_S	PHY_CHC_R_P	DOC_PHC_R_S	DOC_PHC_R_P	GDMO_AL_CHC_R_S	GDMO_AL_CHC_R_P	DOC_DH_S	DOC_DH_P	DOC_SDH_S	DOC_SDH_P	NURSE_CHC_R_S	NURSE_CHC_R_P	NURSE_PHC_R_S	NURSE_PHC_R_P	OBGY_CHC_R_WISN	SUR_CHC_R_WISN	PAED_CHC_R_WISN	PHY_CHC_R_WISN	DOC_PHC_R_WISN	GDMO_AL_CHC_R_WISN	NURSE_CHC_R_WISN	NURSE_PHC_R_WISN	OBGY_CHC_R_WISN_Lower	SUR_CHC_R_WISN_Lower	PAED_CHC_R_WISN_Lower	PHY_CHC_R_WISN_Lower	DOC_PHC_R_WISN_Lower	GDMO_AL_CHC_R_WISN_Lower	NURSE_CHC_R_WISN_Lower	NURSE_PHC_R_WISN_Lower	OBGY_CHC_R_WISN_Upper	SUR_CHC_R_WISN_Upper	PAED_CHC_R_WISN_Upper	PHY_CHC_R_WISN_Upper	DOC_PHC_R_WISN_Upper	GDMO_AL_CHC_R_WISN_Upper	NURSE_CHC_R_WISN_Upper	NURSE_PHC_R_WISN_Upper
1	Andhra Pradesh	14	28	140	NA	126	102	22	17	101	82	46	36	1862	1715	356	263	551	406	684	395	1058	941	2132	1920	280	280	280	280	NA	560	6300	NA	140	280	280	280	NA	420	5880	NA	280	280	280	280	NA	560	6860	NA
2	Arunachal Pradesh	17	0	63	101	NA	3	NA	1	NA	0	NA	0	NA	116	NA	115	NA	699	NA	NA	NA	451	NA	166	126	126	126	126	202	252	2835	1515	63	126	126	126	202	189	2646	1313	126	126	126	126	303	252	3087	1616
3	Assam	25	14	177	698	NA	82	NA	6	NA	42	NA	6	NA	1925	NA	462	NA	774	NA	423	NA	1192	NA	2177	354	354	354	354	1396	708	7965	10470	177	354	354	354	1396	531	7434	9074	354	354	354	354	2094	708	8673	11168
4	Bihar	36	55	150	1480	NA	30	NA	13	NA	31	NA	8	NA	2085	NA	714	888	1301	55	286	NA	334	NA	1296	300	300	300	300	2960	600	6750	22200	150	300	300	300	2960	450	6300	19240	300	300	300	300	4440	600	7350	23680
5	Chhattisgarh	26	20	170	657	170	18	167	11	167	22	167	10	792	321	488	607	1042	725	176	64	1891	1543	1535	1075	340	340	340	340	1314	680	7650	9855	170	340	340	340	1314	510	7140	8541	340	340	340	340	1971	680	8330	10512
6	Goa	2	2	5	NA	2	1	2	1	0	2	1	1	48	56	12	10	86	72	151	85	57	62	72	73	10	10	10	10	NA	20	225	NA	5	10	10	10	NA	15	210	NA	10	10	10	10	NA	20	245	NA
7	Gujarat	22	36	362	704	88	48	363	31	88	30	62	9	2639	2186	1151	955	413	251	477	179	2676	2510	2554	1708	724	724	724	724	1408	1448	16290	10560	362	724	724	724	1408	1086	15204	9152	724	724	724	724	2112	1448	17738	11264
8	Haryana	22	21	115	193	18	6	NA	3	18	5	15	1	684	542	583	405	821	1049	393	269	1134	1034	1221	1076	230	230	230	230	386	460	5175	2895	115	230	230	230	386	345	4830	2509	230	230	230	230	579	460	5635	3088
9	Himachal Pradesh	12	78	87	566	NA	1	NA	0	NA	2	NA	2	722	486	344	208	345	354	643	540	328	184	514	220	174	174	174	174	1132	348	3915	8490	87	174	174	174	1132	261	3654	7358	174	174	174	174	1698	348	4263	9056
10	Jammu & Kashmir	23	0	84	526	87	64	89	55	61	51	107	72	1542	919	751	621	1016	939	NA	NA	999	865	845	648	168	168	168	168	1052	336	3780	7890	84	168	168	168	1052	252	3528	6838	168	168	168	168	1578	336	4116	8416
11	Jharkhand	23	13	171	203	171	29	171	19	187	16	171	2	667	336	849	646	984	671	265	77	2390	1129	409	61	342	342	342	342	406	684	7695	3045	171	342	342	342	406	513	7182	2639	342	342	342	342	609	684	8379	3248
12	Karnataka	15	146	198	1995	198	158	198	120	198	86	198	101	2127	2111	255	218	2088	1562	2398	1676	1203	1047	1569	2464	396	396	396	396	3990	792	8910	29925	198	396	396	396	3990	594	8316	25935	396	396	396	396	5985	792	9702	31920
13	Kerala	18	84	227	678	12	18	NA	1	11	14	2	2	1460	1531	759	989	87	502	488	624	1036	1168	1097	1259	454	454	454	454	1356	908	10215	10170	227	454	454	454	1356	681	9534	8814	454	454	454	454	2034	908	11123	10848
14	Madhya Pradesh	51	84	309	1039	309	30	309	27	309	22	309	25	2024	1053	2373	588	3540	1676	3149	515	3953	2202	1705	614	618	618	618	618	2078	1236	13905	15585	309	618	618	618	2078	927	12978	13507	618	618	618	618	3117	1236	15141	16624
15	Maharashtra	23	91	364	1349	244	211	202	29	224	200	153	45	3189	2951	512	486	1292	875	1362	1348	2124	2016	833	682	728	728	728	728	2698	1456	16380	20235	364	728	728	728	2698	1092	15288	17537	728	728	728	728	4047	1456	17836	21584
16	Manipur	8	1	23	85	1	0	0	0	2	2	1	1	238	208	97	93	271	230	17	10	229	222	255	208	46	46	46	46	170	92	1035	1275	23	46	46	46	170	69	966	1105	46	46	46	46	255	92	1127	1360
17	Meghalaya	11	0	28	110	NA	2	0	0	NA	0	NA	2	NA	149	NA	86	266	309	NA	NA	NA	378	NA	373	56	56	56	56	220	112	1260	1650	28	56	56	56	220	84	1176	1430	56	56	56	56	330	112	1372	1760
18	Mizoram	9	2	9	57	NA	0	NA	0	NA	0	NA	0	NA	60	NA	15	NA	201	NA	31	NA	51	NA	154	18	18	18	18	114	36	405	855	9	18	18	18	114	27	378	741	18	18	18	18	171	36	441	912
19	Nagaland	11	0	21	124	NA	1	NA	3	NA	1	NA	3	131	133	35	33	83	176	NA	NA	191	191	NA	190	42	42	42	42	248	84	945	1860	21	42	42	42	248	63	882	1612	42	42	42	42	372	84	1029	1984
20	Odisha	32	33	377	461	383	117	382	34	382	51	382	34	1346	813	405	1079	1243	1331	567	293	1185	2093	292	475	754	754	754	754	922	1508	16965	6915	377	754	754	754	922	1131	15834	5993	754	754	754	754	1383	1508	18473	7376
21	Punjab	22	41	89	79	123	25	111	32	150	19	112	17	575	562	224	360	917	761	852	595	889	923	1111	883	178	178	178	178	158	356	4005	1185	89	178	178	178	158	267	3738	1027	178	178	178	178	237	356	4361	1264
22	Rajasthan	27	20	571	1777	276	105	495	105	241	111	422	134	2268	1932	1767	1399	1624	1210	605	439	6507	5186	4805	3703	1142	1142	1142	1142	3554	2284	25695	26655	571	1142	1142	1142	3554	1713	23982	23101	1142	1142	1142	1142	5331	2284	27979	28432
23	Sikkim	4	0	2	24	NA	0	NA	0	NA	0	NA	0	NA	41	NA	4	NA	116	NA	NA	NA	21	NA	52	4	4	4	4	48	8	90	360	2	4	4	4	48	6	84	312	4	4	4	4	72	8	98	384
24	Tamil Nadu	31	278	385	706	NA	25	NA	112	NA	15	NA	27	2844	1777	2880	2659	1884	1522	3320	2628	2794	2087	4045	3801	770	770	770	770	1412	1540	17325	10590	385	770	770	770	1412	1155	16170	9178	770	770	770	770	2118	1540	18865	11296
25	Telangana	6	37	85	NA	244	103	85	32	217	93	79	30	1254	1213	353	231	319	266	1421	681	1197	911	1350	1186	170	170	170	170	NA	340	3825	NA	85	170	170	170	NA	255	3570	NA	170	170	170	170	NA	340	4165	NA
26	Tripura	7	12	18	82	NA	1	NA	0	NA	1	NA	0	NA	216	NA	65	84	172	64	154	NA	149	NA	487	36	36	36	36	164	72	810	1230	18	36	36	36	164	54	756	1066	36	36	36	36	246	72	882	1312
27	Uttarakhand	18	18	67	243	68	4	73	4	71	7	72	12	476	269	115	180	380	257	305	231	313	268	79	61	134	134	134	134	486	268	3015	3645	67	134	134	134	486	201	2814	3159	134	134	134	134	729	268	3283	3888
28	Uttar Pradesh	157	0	679	1990	524	115	529	112	523	154	523	103	4509	3180	778	778	2671	1059	NA	NA	2211	17417	557	1087	1358	1358	1358	1358	3980	2716	30555	29850	679	1358	1358	1358	3980	2037	28518	25870	1358	1358	1358	1358	5970	2716	33271	31840
29	West Bengal	24	101	348	640	287	51	0	0	287	20	0	0	1326	810	1330	1099	1835	1275	5300	2039	4804	4125	2258	1686	696	696	696	696	1280	1392	15660	9600	348	696	696	696	1280	1044	14616	8320	696	696	696	696	1920	1392	17052	10240
30	A& N Islands	3	0	4	22	3	0	3	0	0	0	3	0	42	34	13	0	76	50	NA	NA	96	90	103	103	8	8	8	8	44	16	180	330	4	8	8	8	44	12	168	286	8	8	8	8	66	16	196	352
31	Chandigarh	1	1	NA	NA	0	0	0	0	0	0	0	0	0	0	0	0	NA	1102	NA	31	0	0	0	0	NA	NA	NA	NA	NA	NA	NA	NA	NA	NA	NA	NA	NA	NA	NA	NA	NA	NA	NA	NA	NA	NA	NA	NA
32	D & N Haveli	1	1	2	6	0	0	0	0	0	0	0	0	12	12	4	4	191	88	62	17	17	17	34	34	4	4	4	4	12	8	90	90	2	4	4	4	12	6	84	78	4	4	4	4	18	8	98	96
33	Daman & Diu	2	0	NA	NA	0	0	0	0	0	0	0	0	8	3	0	0	72	47	0	0	0	0	18	11	NA	NA	NA	NA	NA	NA	NA	NA	NA	NA	NA	NA	NA	NA	NA	NA	NA	NA	NA	NA	NA	NA	NA	NA
34	Delhi	47	9	NA	5	0	0	0	0	0	0	0	0	7	5	0	0	3121	2254	120	110	0	0	0	0	NA	NA	NA	NA	10	NA	NA	75	NA	NA	NA	NA	10	NA	NA	65	NA	NA	NA	NA	15	NA	NA	80
35	Lakshadweep	1	2	3	4	0	0	0	0	0	0	0	0	8	8	14	14	38	37	17	10	43	43	11	11	6	6	6	6	8	12	135	60	3	6	6	6	8	9	126	52	6	6	6	6	12	12	147	64
36	Puducherry	5	6	2	9	0	1	0	0	0	0	0	0	24	41	NA	9	317	357	NA	NA	NA	55	72	127	4	4	4	4	18	8	90	135	2	4	4	4	18	6	84	117	4	4	4	4	27	8	98	144
37	All India	756	1234	5335	16613	3334	1351	3201	768	3237	1079	2825	683	32824	29799	16448	15395	28545	24676	22891	13750	39325	50905	29476	30071	10670	10670	10670	10670	33226	21340	240075	249195	5335	10670	10670	10670	33226	16005	224070	215969	10670	10670	10670	10670	49839	21340	261415	265808
[truncated: 80 more columns]

## Sheet: Additional File 6C
Additional File 6C: Data dictionary for Dataset for national and state RHS-WISN calculations and interpretations (Additional File 5B).
Sr. No.	RHS Variable	Values
1	ST	State
2	F_DH	Number of functional District hospitals
3	F_SDH	Number of functional Sub divisional hospitals
4	F_CHC_R	Number of functional CHCs Rural
5	F_PHC_R	Number of functional PHCs Rural
6	OBGY_CHC_R_S	Sanctioned OBGYs at rural CHCs
7	OBGY_CHC_R_P	In position OBGYs at rural CHCs
8	SUR_CHC_R_S	Sanctioned Surgeons at rural CHCs
9	SUR_CHC_R_P	In position Surgeons at rural CHCs
10	PAED_CHC_R_S	Sanctioned Paediatricians at rural CHCs
11	PAED_CHC_R_P	In position Paediatricians at rural CHCs
12	PHY_CHC_R_S	Sanctioned Physicians at rural CHCs
13	PHY_CHC_R_P	In position Physicians at rural CHCs
14	DOC_PHC_R_S	Sanctioned Doctors at rural PHCs
15	DOC_PHC_R_P	In Position Doctors at rural PHCs
16	GDMO_AL_CHC_R_S	Sanctioned GDMO Allopathic at rural CHCs
17	GDMO_AL_CHC_R_P	In Position GDMO Allopathic at rural CHCs
18	DOC_DH_S	Sanctioned Doctors at District hospitals
19	DOC_DH_P	In Position Doctors at District hospitals
20	DOC_SDH_S	Sanctioned Doctors at Sub divisional hospitals
21	DOC_SDH_P	In position Doctors at Sub divisional hospitals
22	NURSE_CHC_R_S	Sanctioned Nursing staff at rural CHCs
23	NURSE_CHC_R_P	In Position Nursing staff at rural CHCs
24	NURSE_PHC_R_S	Sanctioned Nursing staff at rural PHCs
25	NURSE_PHC_R_P	In Position Nursing staff at rural PHCs
26	OBGY_CHC_R_WISN	WISN based required OBGYs at rural CHCs
27	SUR_CHC_R_WISN	WISN based required Surgeons at rural CHCs
28	PAED_CHC_R_WISN	WISN based required Paediatricians at rural CHCs
29	PHY_CHC_R_WISN	WISN based required Physicians at rural CHCs
30	DOC_PHC_R_WISN	WISN based required Doctors at rural PHCs
31	GDMO_AL_CHC_R_WISN	WISN based required GDMO Allopathic at rural CHCs
32	NURSE_CHC_R_WISN	WISN based required Nursing staff at rural CHCs
33	NURSE_PHC_R_WISN	WISN based required Nursing staff at rural PHCs
34	OBGY_CHC_R_WISN_Lower	WISN based required OBGYs (Lower 95% CI) at rural CHCs
35	SUR_CHC_R_WISN_Lower	WISN based required Surgeons (Lower 95% CI) at rural CHCs
36	PAED_CHC_R_WISN_Lower	WISN based required Paediatricians (Lower 95% CI) at rural CHCs
37	PHY_CHC_R_WISN_Lower	WISN based required Physicians (Lower 95% CI) at rural CHCs
38	DOC_PHC_R_WISN_Lower	WISN based required Doctors (Lower 95% CI) at rural PHCs
39	GDMO_AL_CHC_R_WISN_Lower	WISN based required GDMO Allopathic (Lower 95% CI) at rural CHCs
40	NURSE_CHC_R_WISN_Lower	WISN based required Nursing staff (Lower 95% CI) at rural CHCs
41	NURSE_PHC_R_WISN_Lower	WISN based required Nursing staff (Lower 95% CI) at rural PHCs
42	OBGY_CHC_R_WISN_Upper	WISN based required OBGYs (Upper 95% CI) at rural CHCs
43	SUR_CHC_R_WISN_Upper	WISN based required Surgeons (Upper 95% CI) at rural CHCs
44	PAED_CHC_R_WISN_Upper	WISN based required Paediatricians (Upper 95% CI) at rural CHCs
45	PHY_CHC_R_WISN_Upper	WISN based required Physicians (Upper 95% CI) at rural CHCs
46	DOC_PHC_R_WISN_Upper	WISN based required Doctors (Upper 95% CI) at rural PHCs
47	GDMO_AL_CHC_R_WISN_Upper	WISN based required GDMO Allopathic (Upper 95% CI) at rural CHCs
48	NURSE_CHC_R_WISN_Upper	WISN based required Nursing staff (Upper 95% CI) at rural CHCs
49	NURSE_PHC_R_WISN_Upper	WISN based required Nursing staff (Upper 95% CI) at rural PHCs
50	OBGY_CHC_R_P_WISN_diff	WISN difference of OBGYs at rural CHCs
51	OBGY_CHC_R_P_WISN_ratio	WISN ratio of OBGYs at rural CHCs
52	OBGY_CHC_R_S_WISN_diff	Sanctioning difference of OBGYs at rural CHCs
53	OBGY_CHC_R_P_WISN_diff_per_centre	WISN difference (per Centre) of OBGYs at rural CHCs
54	OBGY_CHC_R_S_WISN_diff_per_centre	Sanctioning difference (per Centre) of OBGYs at rural CHCs
55	SUR_CHC_R_P_WISN_diff	WISN difference of Surgeons at rural CHCs
56	SUR_CHC_R_P_WISN_ratio	WISN ratio of Surgeons at rural CHCs
57	SUR_CHC_R_S_WISN_diff	Sanctioning difference of Surgeons at rural CHCs
58	SUR_CHC_R_P_WISN_diff_per_centre	WISN difference (per Centre) of Surgeons at rural CHCs
59	SUR_CHC_R_S_WISN_diff_per_centre	Sanctioning difference (per Centre) of Surgeons at rural CHCs
60	PAED_CHC_R_P_WISN_diff	WISN difference of Paediatricians at rural CHCs
61	PAED_CHC_R_P_WISN_ratio	WISN ratio of Paediatricians at rural CHCs
62	PAED_CHC_R_S_WISN_diff	Sanctioning difference of Paediatricians at rural CHCs
63	PAED_CHC_R_P_WISN_diff_per_centre	WISN difference (per Centre) of Paediatricians at rural CHCs
64	PAED_CHC_R_S_WISN_diff_per_centre	Sanctioning difference (per Centre) of Paediatricians at rural CHCs
65	PHY_CHC_R_P_WISN_diff	WISN difference of Physicians at rural CHCs
66	PHY_CHC_R_P_WISN_ratio	WISN ratio of Physicians at rural CHCs
67	PHY_CHC_R_S_WISN_diff	Sanctioning difference of Physicians at rural CHCs
68	PHY_CHC_R_P_WISN_diff_per_centre	WISN difference (per Centre) of Physicians at rural CHCs
69	PHY_CHC_R_S_WISN_diff_per_centre	Sanctioning difference (per Centre) of Physicians at rural CHCs
70	DOC_PHC_R_P_WISN_diff	WISN difference of Doctors at rural PHCs
71	DOC_PHC_R_P_WISN_ratio	WISN ratio of Doctors at rural PHCs
72	DOC_PHC_R_S_WISN_diff	Sanctioning difference of Doctors at rural PHCs
73	DOC_PHC_R_P_WISN_diff_per_centre	WISN difference (per Centre) of Doctors at rural PHCs
74	DOC_PHC_R_S_WISN_diff_per_centre	Sanctioning difference (per Centre) of Doctors at rural PHCs
75	GDMO_AL_CHC_R_P_WISN_diff	WISN difference of GDMO Allopathic at rural CHCs
76	GDMO_AL_CHC_R_P_WISN_ratio	WISN ratio of GDMO Allopathic at rural CHCs
77	GDMO_AL_CHC_R_S_WISN_diff	Sanctioning difference of GDMO Allopathic at rural CHCs
78	GDMO_AL_CHC_R_P_WISN_diff_per_centre	WISN difference (per Centre) of GDMO Allopathic at rural CHCs
79	GDMO_AL_CHC_R_S_WISN_diff_per_centre	Sanctioning difference (per Centre) ofGDMO Allopathic at rural CHCs
80	NURSE_CHC_R_P_WISN_diff	WISN difference of Nursing staff at rural CHCs
81	NURSE_CHC_R_P_WISN_ratio	WISN ratio of Nursing staff at rural CHCs
82	NURSE_CHC_R_S_WISN_diff	Sanctioning difference of Nursing staff at rural CHCs
83	NURSE_CHC_R_P_WISN_diff_per_centre	WISN difference (per Centre) of Nursing staff at rural CHCs
84	NURSE_CHC_R_S_WISN_diff_per_centre	Sanctioning difference (per Centre) of Nursing staff at rural CHCs
85	NURSE_PHC_R_P_WISN_diff	WISN difference of Nursing staff at rural PHCs
86	NURSE_PHC_R_P_WISN_ratio	WISN ratio of Nursing staff at rural PHCs
87	NURSE_PHC_R_S_WISN_diff	Sanctioning difference of Nursing staff at rural PHCs
88	NURSE_PHC_R_P_WISN_diff_per_centre	WISN difference (per Centre) of Nursing staff at rural PHCs
89	NURSE_PHC_R_S_WISN_diff_per_centre	Sanctioning difference (per Centre) ofNursing staff at rural PHCs
90	OBGY_CHC_R_P_WISN_diff_workforce_problem	Workforce problem based on WISN difference of OBGYs at rural CHCs
91	OBGY_CHC_R_P_WISN_diff_per_centre_workforce_problem	Workforce problem based on WISN difference (per Centre) of OBGYs at rural CHCs
92	SUR_CHC_R_P_WISN_diff_workforce_problem	Workforce problem based on WISN difference of Surgeons at rural CHCs
93	SUR_CHC_R_P_WISN_diff_per_centre_workforce_problem	Workforce problem based on WISN difference (per Centre) of Surgeons at rural CHCs
94	PAED_CHC_R_P_WISN_diff_workforce_problem	Workforce problem based on WISN difference of Paediatricians at rural CHCs
95	PAED_CHC_R_P_WISN_diff_per_centre_workforce_problem	Workforce problem based on WISN difference (per Centre) of Paediatricians at rural CHCs
96	PHY_CHC_R_P_WISN_diff_workforce_problem	Workforce problem based on WISN difference of Physicians at rural CHCs
97	PHY_CHC_R_P_WISN_diff_per_centre_workforce_problem	Workforce problem based on WISN difference (per Centre) of Physicians at rural CHCs
98	DOC_PHC_R_P_WISN_diff_workforce_problem	Workforce problem based on WISN difference of Doctors at rural PHCs
99	DOC_PHC_R_P_WISN_diff_per_centre_workforce_problem	Workforce problem based on WISN difference (per Centre) of Doctors at rural PHCs
100	GDMO_AL_CHC_R_P_WISN_diff_workforce_problem	Workforce problem based on WISN difference of GDMO Allopathic at rural CHCs
101	GDMO_AL_CHC_R_P_WISN_diff_per_centre_workforce_problem	Workforce problem based on WISN difference (per Centre) of GDMO Allopathic at rural CHCs
102	NURSE_CHC_R_P_WISN_diff_workforce_problem	Workforce problem based on WISN difference of Nursing staff at rural CHCs
103	NURSE_CHC_R_P_WISN_diff_per_centre_workforce_problem	Workforce problem based on WISN difference (per Centre) of Nursing staff at rural CHCs
104	NURSE_PHC_R_P_WISN_diff_workforce_problem	Workforce problem based on WISN difference of Nursing staff at rural PHCs
105	NURSE_PHC_R_P_WISN_diff_per_centre_workforce_problem	Workforce problem based on WISN difference (per Centre) of Nursing staff at rural PHCs
106	OBGY_CHC_R_P_WISN_ratio_workforce_pressure	Workforce pressure based on WISN ratio of OBGYs at rural CHCs
107	SUR_CHC_R_P_WISN_ratio_workforce_pressure	Workforce pressure based on WISN ratio of Surgeons at rural CHCs
108	PAED_CHC_R_P_WISN_ratio_workforce_pressure	Workforce pressure based on WISN ratio of Paediatricians at rural CHCs
109	PHY_CHC_R_P_WISN_ratio_workforce_pressure	Workforce pressure based on WISN ratio of Physicians at rural CHCs
110	DOC_PHC_R_P_WISN_ratio_workforce_pressure	Workforce pressure based on WISN ratio of Doctors at rural PHCs
111	GDMO_AL_CHC_R_P_WISN_ratio_workforce_pressure	Workforce pressure based on WISN ratio of GDMO Allopathic at rural CHCs
112	NURSE_CHC_R_P_WISN_ratio_workforce_pressure	Workforce pressure based on WISN ratio of Nursing staff at rural CHCs
113	NURSE_PHC_R_P_WISN_ratio_workforce_pressure	Workforce pressure based on WISN ratio of Nursing staff at rural PHCs
114	OBGY_CHC_R_S_WISN_diff_sanctioning_problem	Sanctioning problem based on Sanctioning difference of OBGYs at rural CHCs
115	OBGY_CHC_R_S_WISN_diff_per_centre_sanctioning_problem	Sanctioning problem based on Sanctioning difference (per Centre) of OBGYs at rural CHCs
116	SUR_CHC_R_S_WISN_diff_sanctioning_problem	Sanctioning problem based on Sanctioning difference of Surgeons at rural CHCs
117	SUR_CHC_R_S_WISN_diff_per_centre_sanctioning_problem	Sanctioning problem based on Sanctioning difference (per Centre) of Surgeons at rural CHCs
118	PAED_CHC_R_S_WISN_diff_sanctioning_problem	Sanctioning problem based on Sanctioning difference of Paediatricians at rural CHCs
119	PAED_CHC_R_S_WISN_diff_per_centre_sanctioning_problem	Sanctioning problem based on Sanctioning difference (per Centre) of Paediatricians at rural CHCs
120	PHY_CHC_R_S_WISN_diff_sanctioning_problem	Sanctioning problem based on Sanctioning difference of Physicians at rural CHCs
121	PHY_CHC_R_S_WISN_diff_per_centre_sanctioning_problem	Sanctioning problem based on Sanctioning difference (per Centre) of Physicians at rural CHCs
122	DOC_PHC_R_S_WISN_diff_sanctioning_problem	Sanctioning problem based on Sanctioning difference of Doctors at rural PHCs
123	DOC_PHC_R_S_WISN_diff_per_centre_sanctioning_problem	Sanctioning problem based on Sanctioning difference (per Centre) of Doctors at rural PHCs
124	GDMO_AL_CHC_R_S_WISN_diff_sanctioning_problem	Sanctioning problem based on Sanctioning difference of GDMO Allopathic at rural CHCs
125	GDMO_AL_CHC_R_S_WISN_diff_per_centre_sanctioning_problem	Sanctioning problem based on Sanctioning difference (per Centre) of GDMO Allopathic at rural CHCs
126	NURSE_CHC_R_S_WISN_diff_sanctioning_problem	Sanctioning problem based on Sanctioning difference of Nursing staff at rural CHCs
127	NURSE_CHC_R_S_WISN_diff_per_centre_sanctioning_problem	Sanctioning problem based on Sanctioning difference (per Centre) of Nursing staff at rural CHCs
128	NURSE_PHC_R_S_WISN_diff_sanctioning_problem	Sanctioning problem based on Sanctioning difference of Nursing staff at rural PHCs
129	NURSE_PHC_R_S_WISN_diff_per_centre_sanctioning_problem	Sanctioning problem based on Sanctioning difference (per Centre) of Nursing staff at rural PHCs
Legend: Abbreviations - RHS: Rural Health Statistics, PHC = Primary Health Centre, CHC = Community Health Centre, GDMO = General Duties Medical Officer, OBGY = Obstetricians and Gynaecologists, CI = Confidence Interval
